# Supplementary material for: OpticalBERT and OpticalTable-SQA: Text- and Table-Based Language Models for the Optical-Materials Domain
Source: J Chem Inf Model. 2023 Mar 20;63(7):1961–81. doi: 10.1021/acs.jcim.2c01259 (PMC10091421; doi:10.1021/acs.jcim.2c01259)
Supplement: Supplementary file 1 — ci2c01259_si_002.zip [file ci2c01259_si_002.zip]

Archive with 8 entries (8 files):
- SIrev/abstract_classification_test_dataset.csv
- SIrev/cner_test_dataset_entity.txt
- SIrev/cner_test_dataset_paragraph.txt
- SIrev/journal_name_annotation_validation_dataset.csv
- SIrev/qa_arbitrary_test_dataset.json
- SIrev/qa_numerical_test_dataset.json
- SIrev/qa_numerical_test_dataset_CDE.csv
- SIrev/SI_opticalbert_clean.pdf
