# Supplementary material for: OpticalBERT and OpticalTable-SQA: Text- and Table-Based Language Models for the Optical-Materials Domain
Source: J Chem Inf Model. 2023 Mar 20;63(7):1961–81. doi: 10.1021/acs.jcim.2c01259 (PMC10091421; doi:10.1021/acs.jcim.2c01259)
Supplement: Supplementary file 1 — ci2c01259_si_002.zip [file ci2c01259_si_002.zip › SIrev/abstract_classification_test_dataset.csv]

DOI	journal	abstract	labels
10.1016#j.proeng.2014.10.065.xml	Procedia Engineering	Within this analysis a combination of shearing and bending is designed and carried out. Out of sheared blanks specimens for an air bending test are conducted and subjected to a bending load under a systematic variation of process determining parameters. It is shown that especially the position of the fracture area caused by blanking in the bending area of tensile stresses leads to a significant i…	0
10.1016#j.ijrefrig.2016.11.008.xml	International Journal of Refrigeration	This paper presents experimental data for the density, solubility, viscosity and capillary constant for solutions of the natural refrigerant isobutane (R600a) with mineral compressor oil and nanoparticles Al2O3 and TiO2 over a wide range of temperatures and concentrations. Based on obtained information for the capillary constant, the surface tension of the solutions isobutane/mineral oil/Al2O3 na…	0
10.1016#j.applthermaleng.2013.06.055.xml	Applied Thermal Engineering	An optical differential scanning calorimeter (DSC) system was used in studying the thermal properties of phase change material (PCM). In this study, several typical PCMs were studied on its thermal properties by the optical DSC system. These PCMs are sodium sulfate (Na2SO4·10H2O), paraffin, n-octadecane, and the paraffin/n-octadecane composites at different mass ratios. The thermal properties and…	0
10.1016#j.mtcomm.2020.101665.xml	Materials Today Communications	Spinel-type Fe2SiO4 has been one of the materials receiving much attention in the field of new spintronics and optoelectronics materials, due to its promising physical properties of high transparency achieved experimentally. In this research, we systematically investigate the structural stabilities, elastic, optical and magnetic, properties of Fe2SiO4 spinel using the first-principles theory with…	1
10.1016#S0030-4018(97)00624-X.xml	Optics Communications	We present a new approach for multi-layered high-density optical storage using transparent dielectric films. The proposed scheme encodes the digital bits in the storage layer by varying its optical thickness and recovers the signal by performing differential interference between two probe beams that traverse two adjacent data bits. We demonstrate the feasibility of this approach by scanning two f…	1
10.1016#j.sna.2008.04.008.xml	Sensors and Actuators A: Physical	In-service structural health monitoring (SHM) of engineering structures has assumed a significant role in assessing their safety and integrity. Fibre Bragg grating (FBG) sensors have emerged as a reliable, in situ, non-destructive tool for monitoring, diagnostics and control in civil structures. The versatility of FBG sensors represents a key advantage over other technologies in the structural se…	1
10.1016#j.micromeso.2003.11.011.xml	Microporous and Mesoporous Materials	Transparent mesoporous silica films were successfully prepared by spin-coating on silicon wafers at room temperature. The X-ray diffraction patterns of the films indicate that both hexagonal and cubic mesoporous films can be formed by varying the surfactant to silicon mole ratio. These films have reasonable thermal stability and are calcinable up to 670 °C and crack free when thickness is less th…	1
10.1016#j.jallcom.2019.02.277.xml	Journal of Alloys and Compounds	Oxy-fluoro tellurophosphate glasses with molar composition (40-x)P2O5-20TeO2-20ZnF2-20RO-xEu2O3 (where R = Ca, Sr, and Ba and x = 1) were prepared by melt quenching technique. The structural, optical, and photoluminescent properties were studied for the prepared glass. The Fourier transform infrared (FT-IR) studies revealed the presence of poly-phosphate structure and maximum depolymerization was…	1
10.1016#j.rcim.2018.04.006.xml	Robotics and Computer-Integrated Manufacturing	We describe OpenLMD, a novel open-source toolkit for on-line multimodal monitoring and process control of Laser Metal Deposition (LMD). Building on existing open-source libraries (e.g. ROS, OpenCV, PCL), it enables the orchestration and virtualization of a robot cell for LMD and laser materials processing in general. It allows fast and intuitive process programming and planning, easy integration …	1
10.1016#0008-6215(94)00249-F.xml	Carbohydrate Research	The characterization of the main composite sugars of commercial gelling red algae galactans (agarose, iota and kappa carrageenans) by methanolysis and separation of the methyl glycosides produced by high performance liquid chromatography is described. The methanolysis (methanolic hydrochloric acid strength, temperature, and reaction time) was optimized in order to release monosaccharides in near …	0
10.1016#j.sab.2006.09.006.xml	Spectrochimica Acta Part B: Atomic Spectroscopy	A fast and simple method using Total Reflection X-ray Fluorescence has been developed for the determination of platinum plasma concentrations of patients undergoing chemotherapy with Pt-bearing drugs. Avoiding chemical digestion, micro liter amounts of blood plasma are employed using Compton peak standardization and the use of matrix-matched spiked samples with known amounts of platinum for spect…	1
10.1016#j.ajps.2019.12.001.xml	Asian Journal of Pharmaceutical Sciences	Antisense oligodeoxynucleotide (ASODN) can directly interfere a series of biological events of the target RNA derived from tumor cells through Watson-Crick base pairing, in turn, plays antitumor therapeutic roles. In the study, a novel HIF-1α ASODN-loaded nanocomposite was formulated to efficiently deliver gene to the target RNA. The physicochemical properties of nanocomposite were characterized …	0
10.1007#s10044-016-0592-5.html	Pattern Analysis and Applications	Under study is an application of Ground Penetrating Radar (GPR) to landmine detection problem. We focus on the detection of antitank mines carried out in the 3D GPR images, so-called C-scans, by means of a machine learning approach. In that approach, we particularly pursue a technique for fast extraction of image features based on an initial calculation of multiple integral images. This allows la…	0
10.1016#0038-1101(93)90056-V.xml	Solid-State Electronics	This paper presents a unified theoretical analysis of the hot-electron-induced n-channel MOSFET characteristic degradations. By considering both electron trapping and interface-state generation, the different degradation behaviors observed in experiments are explained. Analytical expressions for the threshold-voltage shift, the channel-mobility degradation, and the drain-current degradation are d…	0
10.1016#j.physe.2011.06.009.xml	Physica E: Low-dimensional Systems and Nanostructures	Within tight-binding model, the band gaps of armchair and zigzag carbon nanotubes (CNTs) under both uniaxial tensile and torsional strains have been studied. It is found that the changes in band gaps of CNTs depend strongly on the strain type. The torsional strain can induce a band gap for armchair CNTs, but it has little effect on band gap of the zigzag CNTs. While the tensile strain has great e…	0
10.1016#j.colsurfa.2006.10.025.xml	Colloids and Surfaces A: Physicochemical and Engineering Aspects	Although the properties of mesoscopic charged complexes, originating by the self-assembling of polyions onto oppositely charged particles, are been extensively investigated, both experimentally and theoretically, less attention has been addressed towards the existence of an equilibrium cluster phase in low-density colloidal suspensions, where particles maintain their integrity and polyions act as…	0
10.1016#j.nme.2019.100697.xml	Nuclear Materials and Energy	In this paper, stress corrosion cracking (SCC) behavior of 0%, 5%, 10% cold-worked (CW) 321 stainless steel (321 SS) in abnormal conditions of simulated pressurized water reactor (PWR) primary water was studied at two different slow strain rates of 4.2 × 10−6, 4.2 × 10−7. The experimental results show that with the increase of the degree of cold work, the internal grain of the sample is refined. …	0
10.1016#j.jcrysgro.2011.07.012.xml	Journal of Crystal Growth	TaN x thin films were grown at temperatures ranging from 200 to 375°C using atomic layer deposition (ALD). Pentakis(dimethylamino)tantalum (PDMAT) was used as a tantalum source with either ammonia or monomethylhydrazine (MMH) as a nitrogen co-reactant. Self-limiting behaviour was observed for both ammonia and MMH processes, with growth rates of 0.6 and 0.4Å/cycle, respectively at 300°C. Films dep…	0
10.1016#j.jpba.2009.10.010.xml	Journal of Pharmaceutical and Biomedical Analysis	The (S)-(+)-isomer of 3-isobutyl-GABA (pregabalin), the blockbuster drug in the treatment of neuropathic pain has been separated from its R isomer by cyclodextrin modified capillary zone electrophoresis (CZE) using uncoated fused-silica capillary. Derivatization of the single isomer and the racemate with tosyl- and dansyl-chloride was carried out to introduce strong UV chromophores of different s…	0
10.1016#j.soilbio.2006.05.012.xml	Soil Biology and Biochemistry	Ultramafic soils have naturally high concentrations of metals and are often low in major plant nutrients. Plant species of non-ultramafic origin, such as Dryobalanops lanceolata (Dipterocarpaceae), generally grow less well on these soils. I found minimal changes in growth, but a 17% reduction in foliar potassium, when seedlings of D. lanceolata were grown in a non-native ultramafic soil when comp…	0
10.1016#j.rsase.2016.11.003.xml	Remote Sensing Applications: Society and Environment	Oil palm plantations are rapidly expanding in the tropics, which leads to deforestation and other associated damages to biodiversity and ecosystem services. Forest researchers and practitioners in developing nations are in need of a low-cost, accessible and user-friendly tool for detecting the establishment of industrial oil palm plantations. Google Earth Engine (GEE) is a cloud computing platfor…	0
10.1016#S0022-2275(20)31487-5.xml	Journal of Lipid Research	The Niemann-Pick C1 (NPC1) protein regulates cholesterol transport from late endosomes-lysosomes to other intracellular compartments. In this article, cholesterol transport to caveolin-1 and caveolin-2 containing compartments, such as the trans-Golgi network (TGN) and plasma membrane caveolae, was examined in normal (NPC+/+), NPC heterozygous (NPC+/−), and NPC homozygous (NPCm/−) human fibroblast…	0
10.1016#j.cyto.2011.03.008.xml	Cytokine	Vascular endothelial growth factor C (VEGF-C) is a key regulator of angiogenesis and lymphangiogenesis. VEGF-C is also implicated in the development of esophageal cancer. We investigated the mRNA levels of VEGF-C and its receptors in 38 esophageal squamous cell carcinoma specimens (ESCCs) and matched adjacent normal esophageal tissues via real-time PCR. The mRNA levels of VEGF-C, VEGFR-2 and VEGF…	0
10.1016#j.yjmcc.2015.10.015.xml	Journal of Molecular and Cellular Cardiology	Phosphoinositide-dependent protein kinase-1 (PDPK1) is an important mediator of phosphatidylinositol 3-kinase (PI3K) signaling. We previously reported that PI3K but not Akt signaling mediates the increase in mitochondrial oxidative capacity following physiological cardiac hypertrophy. To determine if PDPK1 regulates these metabolic adaptations we examined mice with cardiomyocyte-specific heterozy…	0
10.1016#j.ceramint.2013.09.091.xml	Ceramics International	BN/SiC dual-layer interphase in SiCf/SiC composites was successfully prepared using urea–boric acid solution as precursor for dip-coating process and PCS/xylene solution for PIP process. XRD and Raman spectrum results show that both BN and SiC sub-layers have relatively low crystalline degree. The surface of as-prepared BN/SiC dual-layer interphase is smooth and homogeneous, and its thickness is …	1
10.1016#j.jmst.2017.07.012.xml	Journal of Materials Science & Technology	As structural materials, closed-cell aluminum foams possess obvious advantages in product dimension, strength and process economics compared with open cell aluminum foams. However, as a kind of structure-function integration materials, the application of closed-cell aluminum foams has been restricted greatly in acoustic fields due to the difficulty of sound wave penetration. It was reported that …	0
10.1016#j.optmat.2010.08.009.xml	Optical Materials	We have prepared macroporous Y3Al5O12 (YAG) monoliths doped with rare earth (RE) ions (RE=Ce, Eu, Sm, and Pr) via the ionic precursor-derived sol–gel reaction accompanied by phase separation and investigated their fluorescence and scattering properties. YAG monoliths with well-defined bicontinuous macropores and skeletons were synthesized from the mixture of water and ethanol containing yttrium(I…	1
10.1016#j.ceramint.2014.03.160.xml	Ceramics International	Pure BaCo2 W-type hexaferrites i.e. BaCo2−x Mg x Fe16O27 (x≤1) have been synthesized by the chemical co-precipitation method at 1223K and have been investigated for their structural, electrical and dielectric properties. The X-ray diffraction (XRD) patterns conformed to the standard single phase of the hexagonal W-type structure. We examined the surface morphology of the prepared samples by the u…	1
10.1016#j.matdes.2013.09.054.xml	Materials & Design	A novel honeycomb core made of a natural-fiber reinforced composite consisting of a vinylester matrix reinforced with jute fabric is introduced. Six-mm- and 10-mm-cell honeycombs are manufactured using two compression-molding techniques. Best results are obtained for the mold with lateral compression. Experimental tests are conducted to characterize the elastic response of the composite and the c…	0
10.1016#j.ijadhadh.2011.01.002.xml	International Journal of Adhesion and Adhesives	The mechanical and adhesives properties of epoxy formulations based on diglycidyl ether of bisphenol A cured with various aliphatic amines were evaluated in the glass state. Impact tests were used to determine the impact energy. The adhesive properties have been evaluated in terms single lap shear using steel adherends. Its durability in water at ambient temperature (24°C) and at 80°C has also be…	1
10.1016#j.bios.2015.08.005.xml	Biosensors and Bioelectronics	A silver nanoparticles (AgNPs)-enhanced time-resolved fluorescence (TR-FL) sensor based on long-lived fluorescent Mn-doped ZnS quantum dots (QDs) is developed for the sensitive detection of vascular endothelial growth factor-165 (VEGF165), a predominant cancer biomarker in cancer angiogenesis. The aptamers bond with the Mn-doped ZnS QDs and the BHQ-2 quencher-labelling strands hybridized in duple…	1
10.1016#j.optcom.2010.03.059.xml	Optics Communications	Molybdenum oxide thin films were prepared by pulsed laser deposition. The as-deposited films were dark. Annealing the films in air at 400°C resulted in transparent films. These films were further annealed in vacuum at 300 and 400°C to investigate thermocoloration. The structural, chemical, and optical properties of the films were determined. All films were predominantly amorphous. The air-anneale…	1
10.1016#S0045-6535(02)00247-3.xml	Chemosphere	This article presents the status of aerosols in India based on the research activities undertaken during last few decades in this region. Programs, like International Geophysical Year (IGY), Monsoon Experiment (MONEX), Indian Middle Atmospheric Program (IMAP) and recently conducted Indian Ocean Experiment (INDOEX), have thrown new lights on the role of aerosols in global change. INDOEX has proved…	0
10.1016#j.bbmt.2010.08.021.xml	Biology of Blood and Marrow Transplantation	These experiments explored mechanisms of control of acute lymphoblastic leukemia (ALL) following allogeneic hematopoietic stem cell transplantation using a murine model of MHC-matched, minor histocompatibility antigen–mismatched transplantation. The central hypothesis examined was that addition of active vaccination against leukemia cells would substantially increase the effectiveness of allogene…	0
10.1016#j.msec.2013.10.037.xml	Materials Science and Engineering: C	Ti–25Nb–3Mo–3Zr–2Sn (TLM) substrates, which consist of pure β phase and duplex α+β phases were achieved by different heat treatment. Different substrates with and without α phase were subjected to surface mechanical attrition treatment (SMAT) for 5 and 30min, respectively. Investigated by transmission electron microscopy (TEM), it is found that the content and morphology of α phase in the TLM sub…	1
10.1016#0142-9418(94)90003-5.xml	Polymer Testing	Service life estimation of polymer materials by accelerated aging is an indispensable tool which provides either a qualitative or quantitative comparison depending on the methodology used. In this paper, a new approach of reliably evaluating the service life in relatively short time durations is described. The proposed method is based on the cumulative damage theory incorporating the statistical …	0
10.1016#j.reactfunctpolym.2014.09.013.xml	Reactive and Functional Polymers	Thin film composite (TFC) polyamide membranes were prepared on a polysulfone support membrane and the effect of various synthesis conditions on the active layer morphology, the physicochemical properties and the membrane performance was investigated. The support membrane porosity factor had a significant effect on the TFC membrane performance. A polyamide top layer was formed within 15s of reacti…	0
10.1007#s11082-018-1566-1.html	Optical and Quantum Electronics	Evaluation of polarization control by polarization attractor based on stimulated Raman scattering in optical fiber is presented. Performed simulations are constructed to evaluate polarization control stability for different parameters of polarization attractor: input number of pumps, their power and state of polarization as well as length and nonlinearity of optical fiber. Evaluation of polarizat…	1
10.1016#j.ijleo.2016.05.042.xml	Optik	The influence of temperatures and pressures to the intensity of the Brillouin peaks and the Brillouin shift in gas is analyzed by using the Tenti S6 model. The spontaneous Rayleigh-Brillouin scattering (SRBS) spectra in air with different incident wavelength at different altitudes are simulated for the SRBS lidar applications. A system for detecting the SRBS spectra of gas is also introduced in t…	1
10.1016#j.carbon.2017.01.051.xml	Carbon	The thermal conductance across Au/graphene/Au and Au/hydrogenated graphene(H-graphene)/Au interfaces are measured using the time domain thermoreflectance (TDTR) technique. It is found that the thermal conductance decreases from 30 ± 5 MWm−2 K−1 to 14 ± 3 MWm−2K−1 when the graphene is hydrogenated. However, nonequilibrium molecular dynamics (NEMD) simulation results show that the thermal conductan…	0
10.1016#j.jelechem.2007.09.033.xml	Journal of Electroanalytical Chemistry	Different immobilization procedures for horseradish peroxidase (HRP) were investigated using, as support matrices, self-assembled monolayers (SAM) formed on gold electrodes. The influences of these immobilization processes in the biosensor performance were also evaluated. For this, monolayers were prepared from thiols with different structures, carbon chain sizes and terminal groups. It was shown…	0
10.1016#j.cimid.2018.12.002.xml	Comparative Immunology, Microbiology and Infectious Diseases	PD-1 is a negative costimulator of chronic infectious diseases In this study, we investigated the expression of PD-1 and its ligands in the spleen of dogs with visceral leishmaniasis and lymphoproliferative response to soluble antigen, in lymph node cells in the presence or absence of antibodies blocking PD-1 and its ligands. Our results showed expression of PD-1 and its ligands is higher after L…	0
10.1016#j.compscitech.2013.08.020.xml	Composites Science and Technology	0.25{0.5[Ba(Zr0.2Ti0.8)O3]–0.5[(Ba0.7Ca0.3)TiO3]/[BZT–BCT]}–0.75[(1− x)(PVDF)–xCaCu3Ti4O12/(CCTO)] 0–3 composites (where x =0.02, 0.04, 0.06, 0.08 and 0.1 volume fractions) were prepared by two step mixing and uniaxial hot-press method. The structural, micro structural and dielectric properties have been investigated and discussed in detail. There was an increase in relative permittivity (εr ) of…	1
10.1016#S1872-2067(20)63623-3.xml	Chinese Journal of Catalysis	The solar-driven catalytic conversion of CO2 to useful chemical fuels is regarded as an environmentally friendly approach to reduce the consumption of fossil fuels and mitigate the greenhouse effect. However, it is highly intriguing and challenging to promote the selectivity and efficiency of visible-light-responsive photocatalysts that favor the adsorption of CO2 in photoreduction processes. In …	1
10.1016#0375-9601(94)01005-F.xml	Physics Letters A	The size dependence of ionization potentials (IPs) of silicon clusters is studied using a localized orbital theory on the basis of the tight-binding approximation. The geometric structures of the silicon clusters are from the theoretical results of the force field model, and the hopping integral and overlap integral in the tight-binding Hamiltonian matrix are obtained from the best fitted formula…	0
10.1016#j.ceja.2021.100105.xml	Chemical Engineering Journal Advances	The graphene oxide @nickel phosphate (GO:NPO) nanocomposites (NCs) are prepared by using a one-pot in-situ solar energy assisted method by varying GO:NPO ratio i.e. 0.00, 0.25, 0.50, 0.75, 1.00, 1.25, 1.50, and 2.00 without adding any surfactant or a structure-directing reagent. As produced GO:NPO nanosheets exhibited an improved photocatalytic activity due to the spatial seperation of charge car…	1
10.1016#j.tsf.2016.07.027.xml	Thin Solid Films	Phase pure Cu2SnSe3 thin films were successfully obtained on glass substrates by annealing of successive ionic layer adsorption and reaction (SILAR) deposited thin films at 623K for an hour in selenium atmosphere. Structural, morphological, compositional, and optical properties of films were investigated, before and after annealing, via X-ray diffraction (XRD), scanning electron microscopy (SEM),…	1
10.1016#j.biteb.2018.05.004.xml	Bioresource Technology Reports	We describe a three-steps bioprocess to convert rice husk as source of xylooligosaccharides and then used these prebiotics to grow lactic acid bacteria as a model to produce probiotics from vegetal sources. First, Aspergillus brasiliensis BLf and the recombinant Aspergillus nidulans XynC A773 strains were solid-state cultivated in rice husk to produce xylanases (234.7 ± 0.01 U·g−1 and 192 ± 0.03 …	0
10.1016#j.saa.2004.09.025.xml	Spectrochimica Acta Part A: Molecular and Biomolecular Spectroscopy	Electron paramagnetic resonance (EPR) and optical absorption spectra of vanadyl ions in zinc lead borate (ZnO–PbO–B2O3) glass system have been studied. EPR spectra of all the glass samples exhibit resonance signals characteristic of VO2+ ions. The values of spin-Hamiltonian parameters indicate that the VO2+ ions in zinc lead borate glasses were present in octahedral sites with tetragonal compress…	1
10.1016#j.rinp.2018.11.013.xml	Results in Physics	A novel design of Hexa Sectored Photonic Crystal Fiber (HS-PCF) with high nonlinearity and high birefringence has been revealed in this paper where core is slotted and filled with Gallium Phosphide (GaP). Finite Element Method has been used for numerical investigation of the proposed PCF along with finer mesh. Different optical parameters like nonlinearity, effective area, power fraction, birefri…	1
10.1016#j.omtn.2019.10.023.xml	Molecular Therapy - Nucleic Acids	We replicated the rat common carotid artery (CCA) intima hyperplasia model and found the expression of a circular RNA, circRNA_009723 (circDcbld1), was markedly increased in the CCA with intimal hyperplasia. In vitro, the suppression of circDcbld1 in rat vascular smooth muscle cells (VSMCs) led the increase of contractile smooth muscle cell markers and the decrease of cell migration. In vivo, the…	0
10.1016#j.ancr.2015.10.003.xml	Analytical Chemistry Research	In the present work, we have synthesized a new water soluble colorless chemical compound 7-O-tert-butyldiphenylsilyl-4-methylcoumarin (TBDPSC) that releases fluorescent molecules imparting blue fluorescence to the solution, upon interaction with fluoride ions in water. The blue fluorescence can be visualized using simple hand held ultraviolet (UV) lamps. TBDPSC has excellent sensitivity and selec…	1
10.1016#j.nanoen.2017.08.047.xml	Nano Energy	The poor air-stability and reproducibility of perovskite solar cells (PSCs) have prevented the practical applications of the devices that can withstand sustained operation under ambient air conditions. Here, we report all-ambient-air-solution-processed PSCs based on CH3NH3PbI3−xClx-NiO composite film with inserting Al2O3/NiO at the TiO2/perovskite interface in a cell configuration of FTO/c-TiO2/m…	1
10.1016#j.msec.2015.11.044.xml	Materials Science and Engineering: C	Restenosis and thrombosis are two major complications associated with vascular stents and grafts. The homing of circulating endothelial progenitor cells (EPCs) onto implant surfaces brings a new strategy to solve these problems by accelerating self -endothelialization in situ. Peptide aptamers with high affinity and specific recognition of EPCs can be immobilized to capture EPCs from the circulat…	1
10.1016#j.elecom.2007.01.043.xml	Electrochemistry Communications	The gelation of multi-component solvent mixtures with lithium salts was investigated in the presence of gelator 4, 4′bis(stearoylamino)diphenyl ether (BSDE). Ordered structures can be formed by non-covalent interactions in both miscible and non-miscible solvent mixtures. In a non-miscible solvent mixture, there was a soluble competition for BSDE, which can be explained by the different polarities…	0
10.1016#j.watres.2012.12.001.xml	Water Research	Selenium is an important rare metal and its recovery from waste and wastewater is necessary for its sustainable utilization. Microbial selenium volatilization is suitable for selenium recovery from industrial wastewater because volatile selenium can be recovered in recyclable forms free from other chemicals. We found that Pseudomonas stutzeri NT-I can aerobically transform selenate, selenite, and…	0
10.1053#tgie.2000.7732.xml	Techniques in Gastrointestinal Endoscopy	Endoscopic ultrasonography-guided fine-needle aspiration cytology (EUS FNA) is established as a safe, less invasive, highly sensitive and specific method for tissue diagnosis over the last few years. It assumes particular importance in the cytodiagnosis of lymph nodes in the mediastinum, celiac axis, and peripancreatic regions because of its immense potential in therapeutic decision making. The o…	0
10.1016#j.jksus.2018.12.009.xml	Journal of King Saud University - Science	Present report intends to analyse heat and mass transfer characteristics of naturally convective hydromagnetic flow of fourth-grade radiative fluid resulting from vertical porous plate. The impression of non-linear order chemical reaction and heat generation with thermal diffusion are also considered. The coupled fundamental equations are transformed into a dimensionless arrangement by implementi…	0
10.1007#s11244-012-9826-y.html	Topics in Catalysis	A wide range of metal halides and triflates were examined for the conversion of d-glucose to HMF in DMSO. Chromium and aluminium salts were identified as the most promising catalysts. The effect of process variables like initial d-glucose concentration (0.1–1.5 M), reaction time (5–360 min) and reaction temperature (100–140 °C) on the yield of HMF were examined at a fixed Al(OTf)3 concentration (…	0
10.1016#j.enbuild.2014.12.038.xml	Energy and Buildings	In a privatized global marketplace, innovation is a key driver of sustainable development and national competitiveness. Here we report on an innovative new fully building-integrated thermal solar panel concept that is patented and currently being readied for commercialization. The paper outlines the French regulatory landscape governing the deployment of thermal solar panels in France, and thus t…	0
10.1016#j.diamond.2012.01.013.xml	Diamond and Related Materials	The electron field emission (EFE) process for ultrananocrystalline diamond (UNCD) films was tremendously enhanced by Fe-coating and post-annealing processes. The extent of enhancement changes with the granular structure of the UNCD films and the post-annealing conditions (temperature and atmosphere). The best EFE properties are obtained by post-annealing the films at 900°C in an H2 environment fo…	1
10.1016#j.nanoen.2012.10.006.xml	Nano Energy	The exciting development of advanced nanostructured materials has driven the rapid growth of research in the field of electrochemical energy storage (EES) systems which are critical to a variety of applications ranging from portable consumer electronics, hybrid electric vehicles, to large industrial scale power and energy management. Owing to their capability to deliver high power performance and…	0
10.1016#j.burns.2015.03.001.xml	Burns	Surgical intervention of second degree burns is often delayed because of the difficulty in visual diagnosis, which increases the risk of scarring and infection. Non-invasive metrics have shown promise in accurately assessing burn depth. Here, we examine the use of spatial frequency domain imaging (SFDI) and laser speckle imaging (LSI) for predicting burn depth. Contact burn wounds of increasing s…	0
10.1016#j.tet.2004.08.050.xml	Tetrahedron	Benzylaminomethyl groups are introduced to the 3,3′-positions of BINOL. The resulting compounds can be used to conduct the enantioselective fluorescent recognition of mandelic acid and N-benzyloxycarbonylphenylglycine. In the presence of (S)-mandelic acid, compound (R)-2 showed over 30-fold fluorescence enhancement with the ef [ef=enantiomeric fluorescence difference ratio=(I S−I 0)/(I R−I 0)] up…	1
10.1016#j.marpetgeo.2016.02.006.xml	Marine and Petroleum Geology	In recent years, new oil reservoirs have been discovered in the Eocene tight sandstone of the Huilu area, northern part of the Pearl River Mouth basin, South China Sea, indicating good prospects for tight oil exploration in the area. Exploration has shown that the Huilu area contains two main sets of source rocks: the Eocene Wenchang (E2w) and Enping (E2e) formations. To satisfy the requirements …	0
10.1016#j.matpr.2020.05.226.xml	Materials Today: Proceedings	In industries Metal Oxides received attention owing to its salient features such as physical, chemical and optical properties. This work focused thickness, film composition, structural and optical properties of Copper Oxide thin films. A low cost, economically friendly electrodeposition technique has been employed to prepare Copper Oxide thin films on Indium doped Tin Oxide conducting glass subst…	1
10.1016#j.jqsrt.2017.03.005.xml	Journal of Quantitative Spectroscopy and Radiative Transfer	The knowledge of aerosol complex refractive indices on wide spectral range with high spectral resolution is important for many research fields and applications. Various combinations of experimental/theoretical/numerical approaches have been employed to determine the optical indices of aerosol particles. However, each approach has its own advantages and limitations that restrict its generalization…	1
10.1016#j.ijleo.2011.06.002.xml	Optik	In recent days amino acid single crystals are gaining importance due to good optical behavior. The title compound consists of l-alanine; an amino acid and maleic acid; an aromatic organic compound. It has been successfully synthesized and the single crystal has been grown by slow evaporation solution growth. The grown single crystal has been characterized by powder X-ray diffraction (PXRD) analys…	1
10.1016#j.tsf.2005.08.331.xml	Thin Solid Films	Since the discovery of M41S materials family in 1992, some special features like aligned pores perpendicularly to the substrate surface and long range order, have been looked for with great interest for many applications of these kind of nanomaterials. The growth of thin films displaying meso- and nano-porous structures have attracted the attention of many research groups in the last decade and, …	0
10.1016#j.ceramint.2019.09.193.xml	Ceramics International	A novel approach to enhance the solar cell efficiency via employing a luminescent downshifting mechanism is presented in this work. Gold metal ions were diffused into a commercially available sodalime silicate glass using a versatile field-assisted solid-state ion diffusion technique under different experimental conditions. Some of these samples were irradiated with ns-laser to segregate the diff…	1
10.1016#j.tiv.2019.02.011.xml	Toxicology in Vitro	Ferrite nanoparticles (NPs) have gained attention in biomedicine due to their many potential applications, such as targeted drug delivery, their use as contrast agents for magnetic resonance imaging and oncological treatments. The information about the risk effects of ferrite NPs in human blood cells is, however, scarce. To assess their potential toxicity, in vitro studies were carried out with m…	0
10.1016#j.cellsig.2014.03.033.xml	Cellular Signalling	Acetylation-dependent inactivation of STAT1 can be mimicked by the exchange of its lysine residues K410 and K413 to glutamine residues. STAT3 harbors non-acetylatable arginine moieties at the corresponding sites R414 and R417. It is unclear whether the mutation of these sites to glutamine residues antagonizes STAT3 activation. Here, we show that an arginine–glutamine-exchange at the STAT3 moietie…	0
10.1016#j.jpcs.2014.06.006.xml	Journal of Physics and Chemistry of Solids	Powder ZnAl2O4 (gahnite) samples doped with 0, 4.3, 7.6 and 11.7at% Mn (in relation to Zn) were prepared by a sol–gel technique followed by thermal treatment. The effect of manganese doping on microstructure of the samples has been investigated by transmission electron microscopy and X-ray diffraction. Diffraction patterns showed that all samples were cubic with a spinel structure, space group Fd…	1
10.1016#j.nano.2011.03.005.xml	Nanomedicine: Nanotechnology, Biology and Medicine	Central to understanding how nanoscale objects interact with living matter is the need for reproducible and verifiable data that can be interpreted with confidence. Likely this will be the basis of durable advances in nanomedicine and nanomedical safety. To develop these fields, there is also considerable interest in advancing the first generation of theoretical models of nanoparticle (NP) uptake…	0
10.1016#j.burns.2018.08.019.xml	Burns	Burn injury induces an acute hyperactive immune response followed by a chronic immune dysregulation that leaves those afflicted susceptible to multiple secondary infections. Many murine models are able to recapitulate the acute immune response to burn injury, yet few models are able to recapitulate long-term immune suppression and thus chronic susceptibility to bacterial infections seen in burn p…	0
10.1016#j.chemosphere.2018.03.009.xml	Chemosphere	Mounting evidence suggests there is a link between exposure to synthetic pyrethroids (SPs) and the development of obesity. The information presented in this study suggests that cis-bifenthrin (cis-BF) could activate pregnane X receptor (PXR) mediated pathway and lead to the lipid accumulation of human hepatoma (HepG2) cells. Cells were incubated in the control or different concentrations of cis-B…	0
10.1016#j.foodhyd.2016.09.008.xml	Food Hydrocolloids	In this study, β-carotene (BC)-loaded nanoemulsions encapsulated with native whey protein isolate (WPI) and WPI-dextran (DT, 5 kDa, 20 kDa, and 70 kDa) conjugates were prepared and the effects of glycosylation with various molecular weight DTs on the physicochemical property, lipolysis, and BC bioaccessibility were evaluated. Mean particle diameter of BC-loaded nanoemulsions stabilized with WPI-D…	0
10.1016#j.solidstatesciences.2014.10.005.xml	Solid State Sciences	A facile and effective solution phase reduction method was developed to synthesize graphene-based magnetic metal nanocomposites. Metals (Co, and Ni) or alloys (Fe51Co49, Fe48Ni52, Ni49Co51, Co51Cu49, and Ni52Cu48)/reduced graphene oxide (RGO) nanocomposites were successfully prepared by reduction of the corresponding aqueous metal ions and ethylenediamine (EDA)–graphene oxide (GO) with hydrazine …	0
10.1016#j.intimp.2020.107029.xml	International Immunopharmacology	Growing evidence shows that gut microbiota and neuroinflammatory responses play a critical role in the pathogenesis of depression. Our previous study demonstrated that schisandrin (SCH) could reduce proinflammatory factors of depressive mice. Therefore, our present study is to research the potential connection between gut microbial and anti-inflammatory effects of SCH on a depressive mouse model …	0
10.1016#S0022-2313(97)00185-3.xml	Journal of Luminescence	We performed persistent spectral-hole burning in the γ line of V4+ in the wide-gap semiconductor 6H-SiC at 11 K. The hole burning was achieved by two-step photoionization of V4+ from the 2E ground state via the 2T2 excited state to the conduction band (“self-gated” spectral-hole burning). The spectral holes were stable up to temperatures of at least 320 K. Optical erasure of the spectral holes wa…	1
10.1016#j.enconman.2014.03.016.xml	Energy Conversion and Management	A mathematical model for the entire length of a downdraft gasifier was developed using thermochemical principles to derive energy and mass conversion equations. Analysis of heat transfer (conduction, convection and radiation) and chemical kinetic technique were applied to predict the temperature profile, feedstock consumption rate (FCR) and reaction equivalence ratio (RER). The model will be usef…	0
10.1016#j.compscitech.2010.10.016.xml	Composites Science and Technology	Bonded joints prepared with conductive epoxy adhesive based on carbon nanotubes (CNTs) display an unusually high resistance mainly due to the high contact resistivity at the adhesive metal interface. A new method is proposed to reduce efficiently the contact resistivity by forcing a controlled amount of electric current through the bonded joint. Current treatment at 0.5A/cm2 of current densities …	0
10.1016#j.optcom.2018.11.058.xml	Optics Communications	Integrated optical gyros (IOG) draw attention due to the remarkable promise of miniaturization, mass-manufacturability and high reliability. However, the wafer-scale integration of these devices is not available. A heterogeneous platform of lithium niobate (LN) and silicon nitride (Si3N4) waveguide is proposed in this study to enable the integration of phase modulator and resonator firstly, with …	1
10.1016#j.compscitech.2007.07.022.xml	Composites Science and Technology	This paper presents a study of the delamination resistance of unidirectional carbon fibre reinforced epoxy composites manufactured from prepreg for racing yacht mast applications. Fibre modulus has been varied from 290 to 640GPa. Two manufacturing methods, oven cure under vacuum and autoclave, were used to produce samples. Results show that delamination resistance under mode I and mixed mode load…	0
10.1016#j.polymer.2017.02.012.xml	Polymer	We prepared cellulose tris(ethylcarbamate) (CTEC), cellulose tris(n-butylcarbamate) (CTBC), and cellulose tris(n-octadecylcarbamate) (CTODC) samples with different molecular weight to determine their conformational properties in dilute solution. Weight average molar masses M w, z-average mean-square radii of gyration 〈S 2〉z, particle scattering functions P(q), and intrinsic viscosities [η] of the…	0
10.1016#j.nimb.2005.02.014.xml	Nuclear Instruments and Methods in Physics Research Section B: Beam Interactions with Materials and Atoms	We report a bi-layer optical waveguide in a Ce-doped strontium barium niobate (SBN) crystal formed by double boron ion implantation. The energies of the B+ and B3+ ions are 3 and 6MeV, respectively, while the doses of the two boron implantation are both 2×1014 ions/cm2. A classic m-lines arrangement is performed to investigate the waveguide properties of the sample. The reconstructed refractive i…	1
10.1016#j.msec.2016.04.064.xml	Materials Science and Engineering: C	In this study, a series of magnetic polyurethane/Fe3O4 elastomer nanocomposites were prepared by covalently embedding novel thiacalix[4]arenes (TC4As) functionalized Fe3O4 nanoparticles (TC4As-Fe3O4) which contain macrocycles with reactive hydroxyl groups. Surface functionalization of Fe3O4 nanoparticles with TC4As macrocycles as unique reactive surface modifier not only gives specific characteri…	0
10.1016#0042-207X(96)00075-9.xml	Vacuum	The improvement of impurity contamination and extraction of non metallic inclusions during electron beam (EB) refining involves a better understanding of heat exchange mass transport and chemical interactions among the alloy components, the contaminants and residual gases in the technological vacuum chamber. A physical description of the EB refining process and a computer simulation code for eval…	0
10.1016#j.ceramint.2018.09.076.xml	Ceramics International	Aurivillius single-phase ceramics of Gd3+ substituted SrBi4Ti4O15 with nominal formula of Sr1-xGd2×/3Bi4Ti4O15 (where x = 0.00, 0.02, 0.04, 0.06, 0.08 and 0.1) herein denoted as SGBT-x have been prepared by using mixed oxide technique. The primary structural analysis from XRD study confirms that orthorhombic distortion to increase with increase in Gd-content, which was strongly supported by Raman…	1
10.1016#j.heliyon.2020.e05464.xml	Heliyon	The molecular structural dimerization of biologically potent 2-chloro-5-fluoro phenol (2C5FP) is optimized. A combined experimental and theoretical characteristics of vibrational spectral determinations (NMR, FT-IR and Raman) on 2-chloro-5-fluoro phenol (2C5FP) were used at DFT-B3LYP/6–31++G (d,p) level of computation. A close coherence is achieved when experimentally observed wave numbers are co…	1
10.1016#j.sajce.2018.11.001.xml	South African Journal of Chemical Engineering	This study investigated the removal of phosphorus from waste phosphogypsum by using citric acid as a leaching reagent, evaluated the potential environmental effect of the final product produced and provide recommendations for the application of developed products. A dissolution process was applied and three variables were studies namely, concentration, stirring speed and temperature. The results …	0
10.1016#j.calphad.2021.102284.xml	Calphad	Vanadium oxides were added to the existing GTOx database because of its important role in the ferro-titanium metallurgy as well as in petroleum coke gasification. The CaO–FeO–Fe2O3–MgO–SiO2 system is a part of GTOx database and is chosen because of the existence of experimentally determined vanadium distributions between vanadium ferroalloys and metallurgical slags. The CaO–FeO–Fe2O3–MgO–SiO2–V2O…	0
10.1016#j.triboint.2008.02.019.xml	Tribology International	This paper presents a study concerning the influence of the amount of metallic nanoparticles on the wear behaviour of Fe0.5–Cr0.5–alumina nanocomposites rubbing on Ti–6Al–4V in fretting. Due to the elaboration process (metal–oxide nanopowder prepared by selective reduction in hydrogen of oxide solid solution and densified by spark plasma sintering), these materials generally own two sorts of nano…	0
10.1016#j.jmapro.2018.06.029.xml	Journal of Manufacturing Processes	In the present study, Induction welding was carried out to achieve the joining between dissimilar metals such as mild steel (AISI 1015) and copper (Cu) in open atmosphere with different loads and different current settings. Microstructural evaluation of the welded joints was done by optical microscope and scanning electron microscope (SEM). The study showed that Cu was well bonded with mild steel…	0
10.1016#j.cap.2013.01.025.xml	Current Applied Physics	We present a high-efficient particle trapping chip, where a wide and uniform slit is formed by a deformable membrane barrier with air bubble plugs. The previous particle trapping methods based on membrane barriers resulted in low trapping efficiency due to the non-uniform slit gap between the membrane and the substrate, especially at the side walls of rectangular channel. In the present method, t…	0
10.1016#j.ijbiomac.2019.03.105.xml	International Journal of Biological Macromolecules	Fucoidan, referred to as fucose containing sulfated polysaccharides (FCSP), is a polymer from brown algae cell wall that is reported to exhibit potential anti-inflammatory activity. In the present study, the fucoidans are extracted from Turbinaria ornata (TO) from the Maldives. The method involves enzyme assisted extraction and is modified in order to improve the effectiveness and purity of final…	0
10.1016#j.archoralbio.2012.12.009.xml	Archives of Oral Biology	Matrix metalloproteinases (MMPs) are known to play a key role during orthodontic treatment leading to periodontal remodelling and tooth movement. MMPs may be induced by mechanical forces. However, the role played by toll-like receptors (TLRs) in modulating the effects of the mechanical force on periodontal fibroblasts is not known. To investigate the interaction between mechanical force and TLR s…	0
10.1016#j.clay.2003.09.011.xml	Applied Clay Science	The electromagnetic determination of clay water content requires a good understanding of the main factors that affect the relationship between the clay relative permittivity κ and the water content θ. The first part of this paper proposes a review of the different factors affecting it: (a) a significantly high imaginary part of the relative permittivity; (b) a frequency-dependent response; (c) a …	1
10.1016#S0022-3093(97)00481-X.xml	Journal of Non-Crystalline Solids	The effect of different processing parameters on the efficiency of entrapment of pH indicators in a sol–gel-derived silica film is reported. An evanescent wave absorption approach was used to monitor dopant-leaching from these films. The issues investigated include the effect on the rate of leaching of the water:alkoxide ratio, the pH of the leachant solution and the choice of silicon alkoxide. R…	0
10.1016#j.tet.2016.01.019.xml	Tetrahedron	A chemical sensor containing triphenylamine and benzothiadiazole for cyanide anions detection was designed and synthesized, whose structural feature is a donor-acceptor-donor (D-A-D) molecular configuration, which is substituted with a dicyanovinyl group served as a sensing unit. The nucleophilic addition of cyanide ion to the dicyanovinyl moiety was activated in the principle of Michael addition…	0
10.1016#j.jpba.2012.06.031.xml	Journal of Pharmaceutical and Biomedical Analysis	Single-walled carbon nanotubes (SWNT) are proposed as chiral selectors for separation of carvedilol stereoisomers beginning since its racemic mixture. The novel developed FIA-methodology employs a microcolumn (mC) packed with a few milligrams of SWNT which showed to be effective in S(−) and R(+) carvedilol separation. Attending to spectral properties of analytes, molecular fluorescence was employ…	0
10.1529#biophysj.107.107771.xml	Biophysical Journal	We study the phase behavior of phage ϕX174 single-stranded DNA in very dilute solutions in the presence of monovalent and multivalent salts, in both water (H2O) and heavy water (D2O). DNA solubility depends on the nature of the salts, their concentrations, and the nature of the solvent. The appearance of attractive interactions between the monomers of the DNA chains in the bulk of the solution is…	0
10.1016#j.jmapro.2020.05.013.xml	Journal of Manufacturing Processes	The present work explored the application of conventional stamping technology to manufacture micro-channels in SS304 and AA1050 ultra-thin sheets of 200 μm thickness. In order to obtain defect free stamped components, the forming limit diagrams (FLDs) of both the ultra-thin sheets were determined experimentally by sub-sized stretch forming setup, and these were further used as diagnostic tool for…	0
10.1016#j.solmat.2005.04.014.xml	Solar Energy Materials and Solar Cells	The electrical conduction properties of ZincPhthalocyanine (ZnPc) thin films have been studied using copper, silver and aluminium electrodes. The sandwich structures were prepared by the thermal evaporation method. The I–V characteristics were investigated to identify the dominant charge transport mechanism in the films. Among all possible mechanisms, it was observed that the data fits well to th…	0
10.1016#S1350-4495(01)00105-0.xml	Infrared Physics & Technology	We have demonstrated a new type of infrared photodetector based on infrared intersubband transitions in doped quantum wells in which the excited state is confined by the minigap between two minibands in surrounding superlattice barrier layers. Sharp peaks in the infrared photocurrent spectra were observed at 78 K in the 2.7–3.6 μm wavelength region corresponding to transitions in which the excite…	1
10.1016#0260-8774(95)00040-2.xml	Journal of Food Engineering	Microwave vacuum drying of banana slices was investigated experimentally. This type of drying procedure is preferable to conventional drying techniques in order to avoid product degradation due to high temperatures encountered in convective drying. The drying process was examined by introducing pulsegenerated microwave power in banana samples. The material temperature was monitored. Temperature p…	0
10.1016#j.fsi.2017.05.015.xml	Fish & Shellfish Immunology	Annual fishes of the genus Nothobranchius show expression of age-related biomarkers at behavioral and histological levels. They therefore represent an excellent animal model for aging studies. However, oocyte development, histological and biochemical degeneration and immune response of ovary in the annual fishes remain unclear. Here, using one of these short-lived fishes, Nothobranchius guentheri…	0
10.1016#S0032-3861(00)00861-2.xml	Polymer	The molecular shape of well-defined poly(2-ethyl-2-oxazoline) (PEOz) chains in tetrahydrofuran (THF) at room temperature has been studied by a combination of static and dynamic light scattering and viscometry in the framework of the hard-sphere model. Data of the z-average radius of gyration as well as equivalent sphere radii such as the hydrodynamic radius (R H), the viscometric radius (R V), an…	0
10.1016#0009-2614(87)80321-4.xml	Chemical Physics Letters	The interaction energy between two periodic crystals obeys a structure registry condition. When the 2D periodic structures in the atomic planes parallel to the surfaces of the two crystals are not coincident, the energy contribution which accounts for the discrete characteristics of the solids along these planes vanishes. The remaining continuum potential is then unable to discriminate between th…	0
10.1016#j.jcrysgro.2015.01.019.xml	Journal of Crystal Growth	The bandedge optical properties of GaAsBi films, as thick as 470nm, with Bi content varying from 0.7% Bi to 2.8% Bi grown by molecular beam epitaxy on GaAs substrates are measured by photoluminescence (PL) and photothermal deflection spectroscopy (PDS). The PDS spectra were fit with a modified Fernelius model which takes into account multiple reflections within the GaAsBi layer and GaAs substrate…	1
10.1016#S1872-5813(21)60106-8.xml	Journal of Fuel Chemistry and Technology	The effect of desulfurizer, modified TiO2 prepared by different methods on the NO emission from inferior coal burning and the adaptability of coal type were studied by using a tube furnace. The prepared Zr-TiO2 and the char were characterized by XRD, BET, SEM, XPS, TGA, and the mechanism of denitrification was explored. The results show that the addition of desulfurizer can promote NO emission. W…	0
10.1016#j.mri.2017.01.018.xml	Magnetic Resonance Imaging	Head motion is an unsolved problem in magnetic resonance imaging (MRI) studies of the brain. Real-time tracking using a camera has recently been proposed as a way to prevent head motion artifacts. As compared to navigator-based approaches that use MRI data to detect and correct motion, optical motion correction works independently of the MRI scanner, thus providing low-latency real-time motion up…	1
10.1016#S0030-4018(99)00497-6.xml	Optics Communications	We analyze a doubly-resonant type II phase-matched optical parametric oscillator that includes an intracavity waveplate for inducing mutual injection locking between the signal and the idler. The intracavity waveplate provides a linear coupling between the normally orthogonally polarized signal and idler fields and allows for mode locking at frequency degeneracy. Under mode locked conditions the …	1
10.1016#j.tsf.2010.05.023.xml	Thin Solid Films	Polycrystalline Fe-doped barium titanate (Fe-doped BaTiO3) thin films were grown by thermal decomposition of the precursors deposited from a sol–gel system onto quartz substrates. The changes in the transmittance spectra induced by gamma irradiation on the Fe-doped BaTiO3 thin films were quantified. The values for the optical energy band gap were in the range of 3.42–3.95eV depending on the annea…	1
10.1016#j.tsf.2015.03.062.xml	Thin Solid Films	Useful thin film information may be obtained using ellipsometry data recorded during film growth. In cases in which the growing film overlies a substrate already coated with other films, it is possible to use a model which includes prior knowledge of the optical properties and layer thicknesses of all underlying films and the substrate. However, accuracy of the analysis is limited by imprecision …	1
10.1016#j.polymertesting.2018.08.028.xml	Polymer Testing	Polymer separators for lithium ion batteries are thin, porous membranes of 20–30 μm thickness. At elevated temperatures, some separators can shrink considerably. To predict the deformation and stresses in the separator in battery cells, it is necessary to measure the expansion/shrinkage property of a separator as expressed by the coefficient of thermal expansion (CTE). The reported CTE measuremen…	0
10.1016#j.reactfunctpolym.2010.06.001.xml	Reactive and Functional Polymers	New brush-like copolymers have been synthesized using functional polymethacrylate backbones bearing pendant sugars. Ring-opening polymerization (ROP) of l-lactide and ε-caprolactone have been performed using 1,8-diazabicyclo[5.4.0]undec-7-ene (DBU) and 1,5,7-triazabicyclo[4.4.0]dec-5-ene (TBD) carbohydrate residues on the polymethacrylate chains. The latter have been first synthesized by copolyme…	0
10.1016#j.trac.2014.03.006.xml	TrAC Trends in Analytical Chemistry	Genetic and functional heterogeneity of tumor cells represents major obstacles to cancer research, detection and effective treatment. In order to develop new therapeutic approaches in an era of personalized medicine, it is important to understand the functional characteristics of DNA, RNA, and proteins at the single-molecule level in individual cancer cells. Droplet microfluidics has emerged as a…	0
10.1016#0022-3697(67)90258-2.xml	Journal of Physics and Chemistry of Solids	The isotope effect in transition metal superconductors is reexamined. The approximate calculations of Garland are shown to be qualitatively justifiable in the limit of sufficient dirtiness, i.e. ω D −1 ∼ τ ⪢ ϵ F −1. Here ω D is the Debye frequency, ϵ F the Fermi energy of electrons and τ the relaxation time of electrons due to impurity scattering. Furthermore a necessary condition for Garland's c…	0
10.1016#j.jconrel.2006.11.017.xml	Journal of Controlled Release	The colloidal phenomenon of soft particles is becoming an important field of research due to the growing interest in using polymeric system in drug delivery. Previous studies have focused on techniques that require intermediate process step such as dialysis or centrifugation, which introduces additional errors in obtaining the diffusion kinetic data. In this study, a drug selective electrode was …	0
10.1016#j.intimp.2015.03.008.xml	International Immunopharmacology	Ethanol consumption during pregnancy is associated with fetal heart malformation. However, the underlying mechanism of prenatal ethanol exposure causing heart malfunction is not well known. The current study examined the effect of prenatal and early postnatal ethanol consumption on heart abnormality resulting from oxidative and inflammatory stress. It was also intended to find out whether vitamin…	0
10.1016#j.matdes.2014.05.028.xml	Materials & Design (1980-2015)	Hook defect (HD) seriously decreases the mechanical properties of friction stir spot welded (FSSW) joints. In this study, two methods were therefore used to eliminate the HD in pinless FSSW joints. The one is changing welding parameters such as rotating speed and dwell time. The other one is FSSW plus subsequent friction stir welding (FSSW-FSW), which is an innovative method proposed in this stud…	0
10.1016#j.ultsonch.2016.10.014.xml	Ultrasonics Sonochemistry	Recently, great attention has been paid to predict the acoustic streaming field distribution inside the sonoreactors, induced by high-power ultrasonic wave generator. The focus of this paper is to model an ultrasonic vibrating horn and study the induced flow pattern with a newly developed moving boundary condition. The numerical simulation utilizes the modified cavitation model along with the “mi…	0
10.1016#j.desal.2011.04.036.xml	Desalination	Nanoparticles (NPs) suspensions of CeO2, Fe3O4 and TiO2 were synthesized and tested for lead removal in water cleaning processes. The results obtained are promising for the use of these NPs in lead elimination via adsorption process. The adsorption capacity obtained for the NPs was: 189mg Pb/g NPs CeO2, 83mg Pb/g NPs Fe3O4 and 159mg Pb/g NPs TiO2. Another important issue assessed in this study wa…	0
10.1016#j.microrel.2016.10.011.xml	Microelectronics Reliability	Through-silicon via (TSV) is one of the most critical elements in 3D integration, where defects such as unfilled bottom and holes are very common. Thus, defect detection is of great importance to improve products quality. In this work, a non-destructive TSV defect detection method using X-ray imaging is introduced. Seven features representative of TSVs are extracted from the images, and then inpu…	1
10.1016#j.pnsc.2019.04.007.xml	Progress in Natural Science: Materials International	The sintering behavior of Cu-9Al alloys prepared from die pressing of elemental powders was investigated. The experimental results and kinetic analysis showed the formation of three consecutive layers of Al2Cu, Al4Cu9, and AlCu phases, with Al2Cu appearing first in the initial solid phase sintering stage. A liquid phase formed in the intermediate stage, resulting from the eutectic reaction betwee…	0
10.1016#j.ceramint.2014.08.058.xml	Ceramics International	In the paper, (1−x)Bi0.5Na0.5TiO3−xK0.5Na0.5NbO3 ((1−x)BNT−xKNN, (0≤x≤0.08) powders with perovskite structure were firstly synthesized by the hydrothermal method, then the highly dense piezoelectric ceramics exhibiting lower coercive field were prepared by sintering (1−x)BNT−xKNN powders at 1150°C for 2h, followed by polarizing it in silicon oil at 80°C for 5min. The phase compositions and micro-…	0
10.1016#j.foodcont.2016.01.023.xml	Food Control	Antimicrobial peptide F1, a novel antimicrobial peptide from Tibetan kefir, have shown strong antimicrobial activity against several bacteria and fungi. We identified the amino acid sequence and studied the antimicrobial mechanism of peptide F1 against Escherichia coli. Our results showed that antimicrobial peptide F1 contained 18 amino acids (Thr-DAP-Asn-Thr-PEA-His-Pro-Asn-Thr-His-Leu-Ile- PEA-…	0
10.1016#j.radmeas.2005.05.008.xml	Radiation Measurements	The optical penetration depth for polycarbonate (PC) at 308nm due to XeCl laser is about 450 μ m while those of KrF (248nm) and ArF (193nm) lasers become noticeably shorter to 1 μ m and 20nm, respectively, to show the strong superficial absorption at shorter UV wavelengths. On the other hand, KrF laser exposure on polycarbonate, at doses above 6 J / cm 2 , creates the surface crosslinking. In spi…	1
10.1007#s10854-015-3631-x.html	Journal of Materials Science: Materials in Electronics	The (Ba0.85Ca0.15)(Zr0.10Ti0.90)O3 lead-free piezoelectric ceramics was prepared by a spark plasma sintering technique, and the microstructure and electrical properties of (Ba0.85Ca0.15)(Zr0.10Ti0.90)O3 lead-free piezoelectric ceramics prepared by spark plasma sintering technique was investigated systematically. The result revealed that, compared with a conventional sintered (Ba0.85Ca0.15)(Zr0.10…	0
10.1016#j.jlumin.2013.04.016.xml	Journal of Luminescence	The intramolecular charge transfer (ICT) fluorescence of trans-ethyl p-(dimethylamino) cinamate (EDAC) is used to monitor the complexation behavior of this probe with surfactants/β-CD by steady state and picosecond time-resolved fluorescence spectroscopy. The ICT fluorescence band intensity was found to increase with concomitant blue shift in presence of surfactants/β-CD. The encapsulation behavi…	1
10.1016#j.cap.2006.09.029.xml	Current Applied Physics	Molecular electronic devices were fabricated with amino-style derivatives as redox-active components. These molecules are amphiphilic to allow monolayer formation by the Langmuir–Blodgett (LB) method, and this LB monolayer is inserted between two metal electrodes. On measuring the current–voltage (I–V) characteristics, it was found that the Al/amino style LB monolayer/Al devices show remarkable h…	0
10.1016#j.compag.2009.02.004.xml	Computers and Electronics in Agriculture	The goal of this study was to develop an image processing method to detect green citrus fruit in individual trees. This technology can be applied for crop yield estimation at a much earlier stage of growth, providing many benefits to citrus growers. A hyperspectral camera of 369–1042nm was employed to acquire hyperspectral images of green fruits of three different citrus varieties (Tangelo, Valen…	1
10.1016#S0082-0784(96)80150-0.xml	Symposium (International) on Combustion	The combustion behavior of graphite rods in the stagnation flow of an oxidizer is studied experimentally to investigate the coupled nature caused by the interaction between the gas-phase and surface reactions. Toward this aim, not only the combustion rate but also the gas-phase temperature profile is measured as a function of the surface temperature of the burning graphite. The temperature profil…	0
10.1016#j.matpr.2020.02.193.xml	Materials Today: Proceedings	Graphene- 2D, single layered, one atom thick material has gained high importance as an electromagnetic interference shielding material due to its superior electrical property and large aspect ratio.It is an allotrope of carbon with sp2 configuration that exhibits excellent mechanical and thermal properties. Graphene have been used as electromagnetic interference shielding material in the form of …	0
10.1016#j.ultsonch.2007.09.003.xml	Ultrasonics Sonochemistry	A novel sonochemical method for direct preparation of nanocrystalline antimony sulfoiodide (SbSI) has been established. The SbSI gel was synthesized using elemental Sb, S and I in the presence of ethanol under ultrasonic irradiation (35kHz, 2W/cm2) at 50°C for 2h. The products were characterized by using techniques such as powder X-ray diffraction (XRD), scanning electron microscopy (SEM), energy…	0
10.1016#S0142-1123(03)00121-X.xml	International Journal of Fatigue	Cavitation shotless peening (CSP) is a surface enhancement technique which makes use of cavitation impact to induce compressive residual stress on the metallic materials, thereby increasing the fatigue life of components. The technique is similar to shot peening except that shots are not used and that is why we refer to it as shotless peening. In case of CSP a submerged high-speed water jet with …	0
10.1016#j.micromeso.2007.05.035.xml	Microporous and Mesoporous Materials	Regular arrays of parallel nanotubes of chrysotile asbestos have been infilled with CdTe nanocrystals using capillary forces. The radiative recombination of photoexcited electron–hole pairs has been studied using photoluminescence and photoluminescence excitation techniques. The co-existence of two channels of radiative relaxation of photoexcitations generated in the nanocomposite, namely, the re…	1
10.1016#j.marpetgeo.2016.03.011.xml	Marine and Petroleum Geology	Petrographic, petrophysical and fracture analyses were carried out on middle Cretaceous platform carbonates of the southern Apennines (Italy) that represent an outcrop analogue of the Val d’Agri and Tempa Rossa reservoirs of the Basilicata region. The studied outcrops, which are made of interlayered limestones and dolomites of inner platform environment, were selected to study the impact of dolom…	0
10.1016#j.mtener.2020.100612.xml	Materials Today Energy	Conversion and storage of renewable energy is an important step towards the sustainable future. In this work, we have combined photoconversion of solar energy and Zn–air batteries in a single device which could be an effective strategy for augmenting energy conversion and storage. We report the synthesis of inexpensive cobalt-doped 2D δ-MnO2 nanosheets by one-pot hydrothermal method. Spectroscopi…	1
10.1016#S1385-299X(96)00023-2.xml	Brain Research Protocols	The interleukin-1 family of polypeptides (IL-1α, IL-1β and IL-1 receptor antagonist (RA)) induces various centrally mediated host defense responses to infectious pathogens [3]. Considerable interest has focussed on IL-1 as a mediator in disease and in the production of systemic acute phase responses. We have recently studied the effects of a peripheral stimulation by intraperitoneal (i.p.) admini…	0
10.1529#biophysj.104.058842.xml	Biophysical Journal	Linear dichroism, the unequal absorption of parallel and perpendicular linear polarized light, is often used to determine the anisotropic ordering of rodlike polymers in a smectic phase, such as helices in a lipid bilayer. It is a measure of two properties of the sample: 1), orientation of the chromophore transition dipole moment (TDM) and 2), disorder. Since it is the orientation of the chromoph…	0
10.1016#S0264-410X(99)00210-8.xml	Vaccine	We describe the interaction of a nonepitopic synthetic decapeptide sequence comprising, GQVLQGAIKG, derived from a random sequence with polyclonal IgGs from various animal sources. GQVLQGAIKG was screened for antibody binding activity using ELISA techniques. The peptide showed similar binding characteristics to the IgGs tested. The results were similar whether we used peptide acid or amide. MAP (…	0
10.1006#mthe.2002.0581.xml	Molecular Therapy	Gene delivery is a multistep process that is being studied to increase its efficiency, a major hurdle for effective gene therapy. Our study focused on the nuclear entry step by microinjecting a mixture of fluorescent dextran and the pEYFP-Nuc plasmid (encoding a nuclear-targeted, enhanced GFP) into the cytoplasm of nondividing and dividing cells that were selected using non-chemical means. After …	0
10.1016#0032-3861(96)85344-4.xml	Polymer	Procedures that lead to surface selective modification of preformed poly(vinyl chloride) (PVC) films are detailed. Using X-ray photoelectron spectroscoy (X.p.s.), ultra-violet (u.v.)—visible spectroscopy and attenuated total reflectance infra-red spectroscopy, we followed the changes induced in PVC films by dehydrochlorination with lithiated α,ω-diaminopoly(alkene oxide)s. By controlling the temp…	0
10.1016#j.spmi.2015.01.033.xml	Superlattices and Microstructures	A series of W1− x Mo x O3⋅0.33H2O (x =0, 0.25, 0.50, 0.75) nano/microstructures and MoO3⋅0.55H2O with elongated morphology were prepared by using hydrothermal technique. Aqueous acidified solutions of ammonium metatungstate hydrate ((NH4)6H2W12O40⋅XH2O) and ammonium heptamolybdate tetrahydrate ((NH4)6Mo7O24⋅4H2O) were hydrothermally reacted to yield the desired nano/microstructures. In the WO3⋅0.…	0
10.1016#j.tet.2014.10.021.xml	Tetrahedron	A synthesis of poinsettifolin A (1), a prenylated flavonol isolated from Dorstenia poinsettifolia, is described. Two routes starting from quercetin were explored, and 1 could be prepared if a prenyl group first was incorporated at C-6 of the protected quercetin followed by a condensation with citral at C-8. The key synthetic steps are a Mitsunobu reaction, an europium (III)-catalysed Claisen rear…	0
10.1016#j.polymertesting.2019.02.029.xml	Polymer Testing	In this study, a novel polycaprolactone/chitosan/polypyrrole (PCL/chitosan/PPy) conductive composite film was fabricated. A polymer blend of PCL/chitosan (7:3) was selected and then 1, 2.5, 5 and 7.5 wt% of PPy was added to each solution. The addition of PPy to the PCL/chitosan blend resulted in decreased surface pit size and at higher concentration of PPy a porous structure was detected. The ele…	0
10.1016#S0169-328X(98)00101-6.xml	Molecular Brain Research	A between-side comparison of GABAA receptor subunit expression levels in the globus pallidus and anterior-pole motor thalamic nuclei of rats with an ibotenate lesion of the striatum, and rats receiving a fetal striatal graft in the lesioned area was made by using immunocytochemistry with subunit-specific antibodies, at different times post-lesion or different times post-grafting. At 10 days post-…	0
10.1016#j.nima.2007.01.100.xml	Nuclear Instruments and Methods in Physics Research Section A: Accelerators, Spectrometers, Detectors and Associated Equipment	The Ring Imaging Cherenkov detectors of LHCb will use pixel Hybrid Photon Detectors to measure the spatial position of Cherenkov photons. The first six pre-production photon detectors have been tested in a beam, together with prototypes of the on-detector electronics. The tests were performed at CERN using 10 GeV / c pions together with an N 2 gas radiator as a source of Cherenkov light. With 1.1…	1
10.1016#j.polymer.2009.08.019.xml	Polymer	We report the synthesis and optoelectronic properties of highly soluble poly(9,10-bis(3′,4′-di(2″-ethylhexyloxy))phenyl)-2,6-anthracenevinylene) (HSM-PAV). The key intermediate for the synthesis of HSM-PAV is 2,6-dimethyl-9,10-dibromoanthracene, and the high solubility of HSM-PAV is from the incorporation of lateral 3,4-di(2-ethylhexyloxy)phenyl moieties into the 9,10-positions of anthracene unit…	1
10.1016#S0038-092X(01)00081-0.xml	Solar Energy	In this paper a modelling and simulation of an absorption solar cooling system is presented. The system is modelled with the TRNSYS simulation program and the typical meteorological year file containing the weather parameters of Nicosia, Cyprus. Initially a system optimisation is carried out in order to select the appropriate type of collector, the optimum size of storage tank, the optimum collec…	1
10.1016#j.optcom.2006.07.035.xml	Optics Communications	All-optical tunable wavelength conversion of ps-pulses is proposed and experimentally demonstrated by use of cascaded sum- and difference frequency generation (cSFG/DFG) in a periodically poled LiNbO3 (PPLN) waveguide. The amplified spontaneous emission (ASE) noise is effectively suppressed by employing two tunable filters. As a result, tunable wavelength down- and up-conversions are simultaneous…	1
10.1016#j.carbon.2013.06.014.xml	Carbon	Combustion synthesis (CS) of graphene by a novel type of exothermic self-sustain reaction between a refractory ceramic compound (silicon carbide) and polymer (polytetrafluoroethylene, PTFE) under the inert gas (argon) environment is reported. The synthesis of graphene is confirmed by both transmission electron microscopy and Raman spectroscopy. It is important that the produced graphene has low (…	0
10.1016#j.bmc.2003.06.006.xml	Bioorganic & Medicinal Chemistry	In a model formed by hydroxy acids with a general structure (±)-1, we found that solid-state structures depend on steric interactions. Thus, with the exception of molecules 1b and 1e, compounds (±)-1a-(±)-1m, which possess bulky and conformationally rigid substituents, aggregate by forming tapes and sheets by alternating (+) and (−) subunits held together via carboxylic acid to alcohol hydrogen b…	0
10.1016#j.electacta.2007.02.084.xml	Electrochimica Acta	Corrosion behaviors of stainless steel (SS304), with attached Acidithiobacilus ferrooxidans (ATF) bacteria and exposed to three different types of artificial saliva solutions, namely: (1) Jenkin's solution, (2) Tomasi's solution, and (3) NaCl solution, have been monitored using electrochemical noise (ECN) analysis and signal processing techniques. The ECN data has been analyzed in time and freque…	0
10.1016#S0956-5663(98)00063-3.xml	Biosensors and Bioelectronics	Solid binding matrix (SBM) based composite transducers have been used for development of series of multibiosensor systems applicable in various fields. Here we present two hybrid three-channel multibiosensors for simultaneous amperometric operation in food quality control, i.e. glucose/fructose/ethanol multibiosensor, based on glucose oxidase/fructose dehydrogenase/alcohol dehydrogenase surface-m…	0
10.1016#j.tet.2005.04.056.xml	Tetrahedron	In this report, we describe an efficient, highly convergent, stereocontrolled first total synthesis and a second-generation synthesis of madindolines A 1 and B 2 , potent selective inhibitors of interleukin 6. The key steps include (1) asymmetric oxidative ring-closure reaction of tryptophol 3 to construct a chiral 3a-hydroxyfuroindoline 4 using the modified Sharpless asymmetric epoxidation condi…	0
10.1016#S0165-3253(96)80039-3.xml	Studies in Organic Chemistry	Isoprenoids have been an important class in biosynthetic studies on monoterpenoids, sesquiterpenes, diterpenes, and tri- and tetraterpenoid compounds during the past four decades. The potential interaction of the fundamental C5 building blocks with other naturally derived classes, such as the polyketides, at some stage must have been predictable in work on secondary metabolites, yet comparatively…	0
10.1016#j.actamat.2010.10.035.xml	Acta Materialia	The early-stage dynamics and onset mechanisms for eutectic solidification are investigated experimentally using slab-geometry slides of succinonitrile–(D)camphor (SCN–DC) transparent organic eutectic material. By specifically focusing separately on the pre-growth or holding period and the growth or pulling period, the critical roles of each in the establishment of initial conditions and the compe…	0
10.1016#j.matpr.2018.10.171.xml	Materials Today: Proceedings	Aluminium metal matrix composites are extensively used in automobile industries and aerospace. Aluminium metal matrix composites (AMMCs) reinforced by firm ceramic particulates which provide expressively improved mechanical properties by the addition of ceramics particles into the matrix. The ceramic particles dissolve into aluminium matrix, which helps to produce a high bonding strength among th…	0
10.1016#j.ceramint.2017.03.209.xml	Ceramics International	Duplex-treated AlTiN coatings were deposited by advanced plasma assisted arc (APA-Arc) technology on pre-plasma nitrided AISI-H13 steel substrates using different N2/H2 flow ratios. The microstructures and properties of the AlTiN coatings were comprehensively characterized and analyzed. The results show that the N2/H2 flow ratios can tailor the thickness of compound layer during plasma nitriding …	0
10.1016#j.bios.2015.11.057.xml	Biosensors and Bioelectronics	Copper pollution has become more and more serious in modern society as the increasing industrial emission and the acid mine drainage, and exposure to excess copper can result in damage to living organisms. Thus, the development of efficient strategy for copper ion (Cu2+) detection is very essential and significant. Here, a high-efficiency fluorescent method is proposed for Cu2+ monitoring. The de…	1
10.1016#j.ultrasmedbio.2007.11.012.xml	Ultrasound in Medicine & Biology	Ultrasound images are very noisy. Along with system noise, a significant noise source is the speckle phenomenon caused by interference in the viewed object. Most of the past approaches for denoising ultrasound images essentially blur the image and they do not handle attenuation. We discuss an approach that does not blur the image and handles attenuation. It is based on frequency compounding, in w…	1
10.1016#j.micron.2008.02.005.xml	Micron	The combination of transparent conductive oxides with high-barrier films deposited onto flexible polymeric substrates is of considerable importance in order to improve the efficiency, lifetime and stability of flexible electronic devices. In this work, ZnO thin films have been deposited onto high-barrier hybrid/PET flexible substrates by pulsed DC magnetron sputtering, at room temperature and by …	0
10.1016#j.matpr.2021.11.205.xml	Materials Today: Proceedings	Localized surface plasmon interaction of colloidal gold nanoparticles and the resultant changes in the linewidth of plasmon bands are reported. The evolution of the plasmon band in colloids is investigated by increasing the number of particles per unit volume. The volume of the solvent is reduced from 15 to 3 ml by the simple evaporation method. It is observed that the linewidth of the plasmon ba…	0
10.1016#j.bios.2016.05.094.xml	Biosensors and Bioelectronics	A novel biosensor for rapid, sensitive and selective monitoring of p-nitrophenyl substituted organophosphate pesticides (OPs) in aqueous system was developed using a functional nanocomposite which consists of elastin-like-polypeptide-organophosphate hydrolase (ELP-OPH), bovine serum albumin (BSA), titanium dioxide nanofibers (TiO2NFs) and carboxylic acid functionalized multi-walled carbon nanotub…	1
10.1016#j.jnoncrysol.2014.01.028.xml	Journal of Non-Crystalline Solids	The structure and ion mobility in glasses in the PbF2–BiF3–ZrF4 ternary systems have been studied by Raman and 19F NMR spectroscopy. Raman spectra of glasses of compositions with concentration ZrF4 >45% remain typical for fluorozirconate glasses and zirconium complex fluorides. The correlation between the vibrational data and the n(F)/n(Zr+Bi) ratio in glasses is identified. The glass network in …	1
10.1016#j.idairyj.2012.12.005.xml	International Dairy Journal	To study the effects of whey constituents on lactose crystallisation, a model based on population balance and taking into account mutarotation was implemented. Outputs were the nucleation constants (B 0, k n0) and the growth rate constants (kg 0, g 0). Batch crystallisation of a lactose solution (70 g 100 g−1 water) was studied with and without addition of various organic acids, salts, galactose …	0
10.1016#S0168-9002(01)00296-0.xml	Nuclear Instruments and Methods in Physics Research Section A: Accelerators, Spectrometers, Detectors and Associated Equipment	An International Workshop on Metrology for X-ray and Neutron Optics, the first of its kind, was held on March 16–17, 2000, at the Advanced Photon Source at Argonne National Laboratory. Metrology specialists, beamline engineers and scientists, and vendors from around the world met to evaluate current metrology instrumentation and methods used to characterize the surface figure and finish off long …	1
10.1016#j.snb.2012.07.061.xml	Sensors and Actuators B: Chemical	KMPR is an epoxy-based photoresist, similar to SU-8, featuring shorter processing times and superior resistance to fissuring. As such, KMPR is a material well-suited to microfluidic device fabrication in miniaturized biomedical instrumentation. However, like SU-8, KMPR requires surface treatment for hemocompatibility. In this work, we demonstrate that KMPR can be efficiently passivated with bovin…	0
10.1016#S0266-3538(01)00129-4.xml	Composites Science and Technology	Polyurethane-based composites reinforced with woven flax and jute fabrics were prepared with an evenly distributed microvoid foam structure. The relationship between the resin-filled grade and the microvoid content and the density was described. The influence of the type of reinforcing fibre, fibre and microvoid content on the mechanical properties was studied. The investigation results for the s…	0
10.1016#j.prostr.2019.08.191.xml	Procedia Structural Integrity	In order to consider the cyclic material behaviour during the design process of cyclically loaded components and safety relevant parts, the importance of local strain-based fatigue design approaches is growing continuously. For the damage impact of load‐time histories on components such as chassis parts, standard service loads with amplitudes settled in the High Cycle Fatigue (HCF) and Very High …	0
10.1016#S0021-9290(99)00227-4.xml	Journal of Biomechanics	Electromagnetic tracking devices are widely used in biomechanics. In this article a method is evaluated to construct models of articular surfaces using an electromagnetic tracking device. First, the accuracy of the space tracker was examined and optimised. Then, from several joint surfaces random points were measured and eighth degree polynomials were fitted to these measurements. To check if the…	0
10.1016#S0309-1740(00)00132-7.xml	Meat Science	This study evaluated the effect of different air relative humidities (RH) on the nature and structure of the rind of dry-cured ham and of salted subcutaneous fat. After salting 16 hams were stored for 40 days at 4°C, and at two different RHs (50–55 and 80–85%). Salted subcutaneous fat samples were stored for 30 days at 15°C and at different RH (57.7, 70.8, 75.3 and 80.0%). Storage of hams at 50–5…	0
10.1016#j.ceramint.2015.10.027.xml	Ceramics International	The structural and luminescent properties of Sm3+ doped NaSrVO4 phosphors prepared by the combustion method were investigated. The phosphors were characterized by powder X-ray diffraction (XRD), transmission electron microscopy (TEM), photoluminescence spectroscopy (PL) and diffuse reflectance spectroscopy (DRS). NaSrVO4 crystallized into the monoclinic phase with P21/n space group. The Debye Sch…	1
10.1016#S1381-1177(98)00124-6.xml	Journal of Molecular Catalysis B: Enzymatic	Several microorganisms that can use (S)-5-[(amino-iminomethyl) amino]-2-chloropentanoic acid (l-Cl-arginine) as a nitrogen source have been isolated, the most interesting of which is a spontaneous mutant of Pseudomonas aeruginosa PAO1 (DSM 10581). In a fermenter, this unique biocatalyst hydrolysed l-Cl-arginine to (S)-5-amino-2-chloropentanoic acid (l-Cl-ornithine), which spontaneously converted …	0
10.1016#j.mser.2006.06.001.xml	Materials Science and Engineering: R: Reports	Recently, polymer nanocomposites reinforced with lower volume fraction of nanoceramics and carbon nanotubes have attracted steadily growing interest due to their peculiar and fascinating properties as well as their unique applications in commercial sectors. The incorporation of nanoceramics such as layered silicate clays, calcium carbonate or silica nanoparticles arranged on the nanometer scale w…	0
10.1007#s11165-018-9714-y.html	Research in Science Education	The aim of this study was to examine the impact of assessing students’ achievements in a physics course in the form of a group board game. Research was conducted in two groups of 131 high school students in Poland. In each school, the research sample was divided into experimental and control groups. Each group was taught by the same teacher and participated in the same courses and tests before th…	0
10.1016#j.bone.2015.04.044.xml	Bone	Human bone marrow mesenchymal stem cells (hBMSCs) were isolated from bone marrow of the vertebral body. The hBMSCs were cultured under either hypoxic (1% O2) or normoxic (21% O2; control) conditions and the characteristics as mesenchymal stem cells were compared. Results revealed that hypoxia reduced proliferative potential and colony-forming efficiency of hBMSCs, and significantly enhanced osteo…	0
10.1016#j.etap.2013.11.015.xml	Environmental Toxicology and Pharmacology	Deoxynivalenol (DON) is one of the most common mycotoxin contaminants of raw and processed cereal food. Lymphoid cells and fibroblasts are specified to be the most DON-sensitive cell types. In this study, we investigated the toxic effects of DON in chicken embryo fibroblast DF-1 cells. The results showed that DON significantly inhibited DF-1 cell viability in both a time- and concentration-depend…	0
10.1016#S0927-6505(02)00155-X.xml	Astroparticle Physics	The radiation fields external to the jets and originating from within a few parsecs from the black hole, are discussed in this paper. They are the direct radiation from an accretion disk in symbiosis with jets, the radiation field from the broad line region (BLR) surrounding the accretion disk, and the infrared radiation from a dusty torus. The jet/disk symbiosis modifies the energetics in the ce…	1
10.1016#j.jas.2010.07.015.xml	Journal of Archaeological Science	Studies of the typical late Neolithic Corded Ware beakers are usually undertaken from a morphological point of view, and describe the shape and decoration of the vessel. Interesting details can, however, also be identified via the technical description of the twisted cord impressions. In this paper, a clear methodology of such a technical analysis is presented. This analysis points out different …	0
10.1016#j.ceramint.2017.03.114.xml	Ceramics International	Porous silicon single layer (PSM), bilayer (PSB) and pillar (PSP) structures have been evaluated as nucleation centers for vanadium pentoxide (V2O5) crystals. Deposition of vanadium precursor over different substrates (drop casting technique), followed by annealing treatment under Ar-H2 (5% H2) atmosphere, induced crystallization of vanadium oxide. With respect to c-Si/SiO2 substrate, V2O5 nanoro…	1
10.1016#j.yhbeh.2012.08.005.xml	Hormones and Behavior	Bisphenol-A (BPA), an environmental endocrine disruptor, has attracted attention because of its adverse effects on the brain and behavioral development. Previous evidence indicates that perinatal exposure to low levels of BPA affects anxiety-like and cognitive behaviors in adult rodents. The present study aims to investigate the changes of anxiety- and depression-like behaviors of perinatally exp…	0
10.1016#j.photonics.2020.100792.xml	Photonics and Nanostructures - Fundamentals and Applications	We theoretically report that asymmetric transmission phenomenon of linearly polarized light enables an ultrasensitive and background-free metamaterial sensor with a sensitivity of 47.5 THz/RIU in the optical range. The asymmetric transmission in the metamaterial arises from the twist arrangement of two cascaded ring apertures and its asymmetric factor can reach 0.47. Importantly, by detecting the…	1
10.1016#j.optmat.2018.05.032.xml	Optical Materials	We investigate the modal properties (effective index and modal gain) of an active, Erbium-doped single-mode slab waveguide made of silica tin-dioxide glass-ceramics on Silica. Completed with a photo-inscribed Bragg grating, such a structure is a good candidate for realizing an optically pumped laser emitter. For total Erbium concentration of 9.84 × 10−4 mol/cm3 and a cross-section (for stimulated…	1
10.1016#S0167-2894(96)80006-6.xml	Developments in Petrology	Layered mafic intrusions are significant sources of the platinum-group elements, base metal sulphides, chromite, magnetite, and ilmenite. The distribution of these ores is reviewed, with special attention to the economic deposits and subeconomic occurrences. The geological setting, composition, mineralogy, and textures of the ores are described for the Bushveld and Stillwater Complexes, the Great…	0
10.1016#0222-0776(96)82290-5.xml	RBM-News	Les générateurs de fréquences radiofréquences (RF) sont employés couramment en bloc opératoire. Ils sont généralement utilisés comme source d'énergie des résecteurs endoscopiques pour l'ablation de l'adénome prostatique. L'étude présentée décrit la physique de l'électrochirurgie avec l'utilisation des courants de fréquence élevée pour la coupe et la coagulation, l'interface électrode-tissu d'élec…	0
10.1016#j.molcatb.2004.05.007.xml	Journal of Molecular Catalysis B: Enzymatic	Partially purified Trichoderma reesei RUT-C30 acetyl esterase preparation was found to catalyze acyl transfer reactions in organic solvents, mixtures of organic solvents with water and even in water. Using different acyl donors, the best results for acetyl transfer in water were obtained using vinyl acetate. As acetyl acceptors, a variety of hydroxyl bearing compounds in aqueous solutions were us…	0
10.1016#j.mee.2009.12.012.xml	Microelectronic Engineering	Si master molds are generally patterned by electron-beam lithography (EBL) that is known to be a time-consuming nanopatterning technique. Thus, developing mold duplication process based on high throughput technique such as nanoimprint lithography can be helpful in reducing its fabrication time and cost. Moreover, it could be of interest to get inverted patterns (holes instead of pillars) without …	0
10.1007#s11069-015-1839-y.html	Natural Hazards	The nature of electromagnetic phenomena before an earthquake is associated with the excitation of the natural electromechanical transformation. This study investigated the impact of the relationship between the stress–strain and the dilatancy process on the electromagnetic phenomena and evaluated the relationship between electromagnetic changes and the seismogenic process. The impact of the chang…	0
10.1016#j.physb.2008.03.005.xml	Physica B: Condensed Matter	Zinc telluride thin films with different thicknesses have been deposited by electron beam gun evaporation system onto glass substrates at room temperature. X-ray and electron diffraction techniques have been employed to determine the crystal structure and the particle size of the deposited films. The stoichiometry of the deposited films was confirmed by means of energy-dispersive X-ray spectromet…	1
10.1016#j.pmatsci.2015.01.003.xml	Progress in Materials Science	As nanotechnology rapidly advanced over the past decades, a variety of nanomaterials have been developed and studied. Among them, SiC nanomaterials have recently attracted increasing attention for their demonstrated unique chemical and physical properties as well as wide potential applications. This article provides a comprehensive review of the recent progress on the synthesis, novel properties,…	1
10.1016#0924-0136(95)02232-5.xml	Journal of Materials Processing Technology	Modelling is necessary for the optimization and control of any process to achieve improved product quality, high productivity and low cost. Of most importance in ceramic grindings is the establishment of process models that relates flexure strength of ground ceramics with wheel specifications, grinding conditions and material properties through consideration of mechanical and thermal interactions…	0
10.1016#j.surfin.2018.02.002.xml	Surfaces and Interfaces	In this study, we describe an experimental investigation on synthesis and characterization of silicon carbide (SiC) particles encapsulated with MgO (magnesium oxide) and nanocrystalline MgAl2O4 spinel (magnesium aluminate), respectively through sol− gel route, a facile technique. Synthesized microcomposites were comprehensively examined by various characterization techniques like FE-SEM (Field em…	1
10.1016#S1002-0721(07)60535-3.xml	Journal of Rare Earths	Tellurite glasses were generally applied in rare earth optical materials due to their excellent physical and chemical properties. In this study, novel tellurite glasses composed of TeO2-TiO2-La2O3 were prepared by conventional melting-quenching method. Some basic physical parameters such as density, refractive indices, transition temperature and crystalline temperature were measured. The structur…	1
10.1016#S0378-5173(99)00021-6.xml	International Journal of Pharmaceutics	Ternary mixtures composed of coarse lactose (CL) (90.8 μm), salbutamol sulphate (SS) (5.8 μm) and either micronised lactose (ML) (5 μm) or intermediate sized lactose (IML) (15.9 μm) in a ratio of 66.5:1:1 w/w were prepared using different mixing sequences of the various components. In addition, a binary mixture composed of CL and SS (67.5:1 w/w) was also prepared as the control. The in vitro depo…	0
10.1016#j.bpj.2018.07.023.xml	Biophysical Journal	During the packaging and ejection of viral DNA, its mechanical properties play an essential role in viral infection. Some of these mechanical properties originate from different microscopic interactions of the encapsulated DNA in the capsid. Based on an updated mesoscopic model of the interaction potential by Parsegian et al., an alternative continuum elastic model of the free energy of the confi…	1
10.1016#j.ces.2010.03.010.xml	Chemical Engineering Science	The electrolyte NRTL (e-NRTL) model by Chen (1982) and Chen and Evans (1986) is perhaps the most commonly used activity coefficient based thermodynamic model for industrial systems. It has been shown by Bollas et al. (2008) that the original e-NRTL model is inconsistent for systems with multiple cations and/or anions, in the same work the model equations for the so-called refined e-NRTL model wer…	0
10.1016#j.jlumin.2019.02.050.xml	Journal of Luminescence	High-brightness, red-emitting Ca9Gd1−x (PO4)7:xEu3+ phosphors were developed via the facile route of solution-combustion. The Rietveld-assisted structural analysis of Ca9Gd(PO4)7 and Ca9Gd0.40Eu0.60(PO4)7 systems unveiled a trigonal crystal system having R3c(161) space-group symmetry. The absence of JCPDS data was compensated by simulating one from refined structural prototype. The band-gap for t…	1
10.1007#s10008-017-3695-z.html	Journal of Solid State Electrochemistry	In this work, the use of a polyethylene oxide-based nanocomposite polymer electrolyte (NCPE) in a redox capacitor with polypyrrole electrodes has been studied. To the best of our knowledge, not much work has been reported in the literature on redox capacitors fabricated using NCPEs. The composition of the polyethylene oxide (PEO)-based NCPE was fine tuned to obtain films with the highest ionic co…	0
10.1016#S0925-9635(00)00464-7.xml	Diamond and Related Materials	To understand the dynamics of energy transfer and randomization of photoluminescence polarization in hydrogen-rich polymer-like amorphous carbon a-C:H films, time-resolved investigations of intensity and anisotropy decays have been performed recently. The intensity decay rates increase exponentially as a function of emission energy with a behavior very similar to that observed in wide band-gap C-…	1
10.1016#j.optmat.2015.07.044.xml	Optical Materials	A novel Tb(III) ternary complex, Tb(p-BBA)3UA, was synthesized with 4-benzoylbenzoic acid (p-BBA) as primary ligand and undecylenic acid (UA) as reactive ligand. Tb(III) complex exhibits high thermal stability and wide and strong excitation bands from 310nm to 400nm when monitored at 543nm, which matches well with the 365nm UV chip. The complex displays Tb(III) characteristic peaks at 488, 543, 5…	1
10.1016#j.fusengdes.2008.11.071.xml	Fusion Engineering and Design	The present ECRH launcher installed on a single equatorial port of FTU tokamak was designed to inject four beams independently steered continuously in poloidal direction and in a set of predetermined toroidal angles. The launching mirrors can be moved only shot by shot. New experimental programmes for control of MHD instabilities with ECH/ECCD and heating of over-dense plasmas with ECBW require n…	1
10.1016#j.jcrysgro.2008.06.051.xml	Journal of Crystal Growth	High-quality GaN layer was successfully grown on a SiO2 nanorod-array patterned sapphire substrate (NAPSS) using metal-organic chemical vapor deposition by a nanoscaled epitaxial lateral overgrowth (NELO) method. From tunneling electron microscope images, well coalescence and turned dislocations are parallel to the surface direction were clearly observed. The Raman shift measurement shows the res…	1
10.1016#j.isatra.2018.07.036.xml	ISA Transactions	The development of industry technology requires magnetic bearings to work in high speed conditions. However, the current stiffness and displacement stiffness of the magnetic bearing will decrease significantly due to the consequent eddy current effect, and that decrease will make the system unstable and even result in the rotor drop and instrument damage. Therefore, the traditional Proportional-I…	0
10.1016#j.solidstatesciences.2016.10.014.xml	Solid State Sciences	BiFeO3 perovskite with 2D laminated cylinder-like structure was prepared via a facile one-pot hydrothermal method, whose morphologies and optical properties was characterized using X-ray diffraction (XRD), scanning electron microscopy (SEM), energy dispersion spectrum (EDS), and UV-Visible diffuse reflectance spectroscopy (UV-Vis DRS). The photocatalytic properties of the as-prepared BiFeO3 compo…	1
10.1016#j.optlaseng.2005.05.006.xml	Optics and Lasers in Engineering	This work presents a scanning micro-interferometer, without moving parts, based on the well-known Mach-Zehnder geometry. The micro-system was obtained by using non-standard processes of planar technology on lithium niobate crystals, in particular the waveguide fabrication was obtained by using high energy ion implantation of medium light mass elements. The scanning effect without moving parts has…	1
10.1016#j.ces.2011.10.049.xml	Chemical Engineering Science	The wetted-wire packing, mainly consisting of a bundle of vertical parallel wires, is a promising concept for the use in separation columns. To investigate the multiphase flow inside the packing in detail and to estimate the performance of the packing, experiments on liquid films on a single vertical wire in a counter current gas flow were carried out. To get information about the interfacial are…	0
10.1016#S0925-2312(98)00035-6.xml	Neurocomputing	We offer three algorithms for the generation of topographic mappings to the practitioner of unsupervised data analysis. The algorithms are each based on the minimization of a cost function which is performed using an EM algorithm and deterministic annealing. The soft topographic vector quantization algorithm (STVQ) – like the original self-organizing map (SOM) – provides a tool for the creation o…	0
10.1016#0273-1177(95)00402-Z.xml	Advances in Space Research	An outdoor observation bed was prepared in the vicinity of the Department of Electronics Engineering, Banaras Hindu University for the study of the effect of surface roughness on remote sensing of normalised brightness temperature. Experimentally observed data was utilized to give a simple linear model for regression analysis. Brightness temperature was normalised with surface temperature to give…	0
10.1016#j.arth.2012.06.026.xml	The Journal of Arthroplasty	Sequential bilateral total knee arthroplasty performed on 54 patients utilizing navigation (CAS-TKA) in one knee and traditional instrumentation (T-TKA) in the contralateral knee was reviewed at a mean follow-up duration of 2.5years. There were no differences with regard to KSS, ROM, postoperative anatomic alignment, mechanical axis, or tibial angle. There was a statistically significant decrease…	0
10.1016#j.diamond.2005.12.003.xml	Diamond and Related Materials	Structural, electronic and dynamical properties of the rocksalt structure of the nitride materials ScN and GaN have been studied by employing an ab initio pseudopotential method and a linear response scheme, within the generalized gradient approximation. The calculated lattice constant, bulk modulus, pressure derivative of bulk modulus, and the direct band gaps for ScN are in agreement with the p…	0
10.1016#j.nano.2018.07.002.xml	Nanomedicine: Nanotechnology, Biology and Medicine	The 3-D spatial and mechanical features of nano-topography can create alternative environments, which influence cellular response. In this paper, murine fibroblast cells were grown on surfaces characterized by protruding nanotubes. Cells cultured on such nano-structured surface exhibit stronger cellular adhesion compared to control groups, but despite the fact that stronger adhesion is generally …	0
10.1016#j.jesp.2018.01.003.xml	Journal of Experimental Social Psychology	Proverbs in different cultures describe being indebted as burdensome or a physical strain. To our knowledge, little research has examined the link between debt and burden. In the present work, we conducted five studies to examine the hypothesis that debt would lead to perceptual judgments of the environment as more forbidding and extreme in much the same manner as a physical burden. In Studies 1–…	0
10.1016#0030-4018(95)00490-4.xml	Optics Communications	Excited dye molecules on metallic gratings can relax by generating surface plasmon polaritons (SPPs). These non-radiative modes can scatter from the grating emitting light in well-defined direction and with a characteristic polarisation. This paper presents an experimental study of the emission properties of a thin layer of laser dye on a silver grating. It is found that the emission is dominated…	1
10.1016#j.polymdegradstab.2011.06.013.xml	Polymer Degradation and Stability	Effect of electron irradiation on the free volume related microstructural and optical properties of chalcone doped Poly(vinyl alcohol) composite films have been studied using FTIR, UV–Visible, XRD and Positron Annihilation techniques. The FTIR spectral study shows that the irradiation induces the crosslinking within the composite. Using UV–Visible absorption spectra the optical energy band gap an…	1
10.1016#S0039-9140(99)00031-4.xml	Talanta	This paper reports the study of the mineralogical evolution during the firing process (800–1150°C) of the main types of raw materials used for the brick industry in Santa Cruz de Mudela (Ciudad Real, Spain). The mineralogical diversity observed in these materials leads to different behaviour during the shaping, drying and firing stages. Traditional use of similar working conditions in local indus…	0
10.1016#j.tsf.2018.07.047.xml	Thin Solid Films	Ellipsometry is an optical technique for determining properties of laminar reflecting (or transmitting) structures from the measurement of light polarization state change resulting from the light-sample interaction. In all but the simplest of cases, the measurements must be followed by data processing in which the measured data is compared to an appropriate mathematical model of the sample derive…	1
10.1016#j.placenta.2003.09.008.xml	Placenta	Maternal infection of Trypanosoma cruzi is associated with premature births, abortions and placentitis. A decrease in EGF levels has been suggested to occur in animals infected by T. cruzi, but there is no research about the levels of EGF in human patients with Chagas' disease. We evaluated serum EGF levels in pregnant women with and without the disease, and with immunological methods detected EG…	0
10.1016#S1002-0721(10)60320-1.xml	Journal of Rare Earths	Viscosity of soda-lime-silicate glass doped with rare earth oxides (Pr6O11, Eu2O3, Yb2O3) was investigated by the rotating crucible viscometer, the melting temperature and activation energy for viscous flow of the studied melt were derived on the basis of the Arrhenius Equation, the coefficient of thermal expansion, glass transition temperature and dilatometric softening temperature were also det…	0
10.1038#mtna.2014.26.xml	Molecular Therapy - Nucleic Acids	Well-differentiated human airway epithelia present formidable barriers to efficient siRNA delivery. We previously reported that treatment of airway epithelia with specific small molecules improves oligonucleotide uptake and facilitates RNAi responses. Here, we exploited the platelet activating factor receptor (PAFR) pathway, utilized by specific bacteria to transcytose into epithelia, as a trigge…	0
10.1016#bs.po.2015.10.002.xml	Progress in Optics	Supercontinuum (SC) light fields are characterized by broadband spectra that may extend from ultraviolet to near-infrared. Such SC fields can be generated by nonlinear processes in solid-state bulk media and liquids, or in optical fibers. In the latter case, SC pulse trains with high spatial coherence can be produced, which however may feature widely different spectral and temporal properties dep…	1
10.1016#j.optlastec.2008.11.003.xml	Optics & Laser Technology	The last decade has been of great significance for the development of slow light technology. Electromagnetically induced transparency (EIT), coherent population oscillation (CPO), stimulated Brillouin scattering (SBS), stimulated Raman scattering (SRS), soliton collision, and photonic crystal waveguides have been used to slow down the velocity of light. In this paper, some important theoretical a…	1
10.1016#j.optlastec.2012.03.022.xml	Optics & Laser Technology	A novel synchronized optimization method of multiple freeform surfaces is proposed and applied to double lenses illumination system design of CF-LCoS pico-projectors. Based on Snell's law and the energy conservation law, a series of first-order partial differential equations are derived for the multiple freeform surfaces of the initial system. By assigning the light deflection angle to each freef…	1
10.1016#j.optcom.2016.05.064.xml	Optics Communications	We use polarization-resolved surface plasmon resonance microscopy to image single dielectric nanoparticles. In real space, the nanoparticles exhibit V-shape diffraction patterns due to the interference between the incident surface plasmon polariton wave and the evanescent scattered waves, which arise from the interplay between the electric and magnetic dipoles of the nanoparticle. By using cross-…	1
10.1016#j.optcom.2014.01.033.xml	Optics Communications	We report on the design of amorphous silicon solar cells with the periodic wave grating structures. Optical absorption in TF a-Si solar cells is studied numerically via the rigorous coupled wave analysis (RCWA) enhanced by the modal transmission line (MTL) theory. The impact of period of the wave gratings is investigated. The result shows that the studied wave grating structure can promote the ab…	1
10.1016#j.optmat.2018.08.016.xml	Optical Materials	We report a simple method for preparing flexible polymer film containing carbon quantum dots/N-doped ZnO (CQD/N-ZnO) nanoparticles, as UV shielding material. The polymer film showed an enhanced UV shielding capability with increasing of CQD/N-ZnO nanoparticles. The maximum of 47% of UV shielding capability was achieved with 1 wt.% of CQD/N-ZnO nanoparticles and two-order enhancement was achieved …	1
10.1016#j.omx.2019.100004.xml	Optical Materials: X	Ultrafast-laser inscribed optical memories have been considered as a high-density low-energy-consumption alternative to the magnetization-based memories. The optical memories are based on laser-induced material modifications resulting in the refractive index change. The long-term stability of such modifications has been indicated by subjecting them to the accelerated aging by annealing at elevate…	1
10.1016#j.ijleo.2012.10.053.xml	Optik - International Journal for Light and Electron Optics	The main focus of this study is to improve the light extraction efficiency, as well as directionality of organic light emitting diodes (OLEDs) using multi-layer structures between Indium tin Oxide (ITO) and glass layers in a typical OLED. In conventional OLEDs, only about half of the light generated in the emission zone can reach to the glass substrate due to refractive index mismatch in ITO (n =…	1
10.1016#j.optcom.2008.12.005.xml	Optics Communications	The present article describes novel highly nonlinear photonic crystal fibers (HN-PCFs) with flattened chromatic dispersion and low confinement losses. The proposed design has been simulated based on the finite-difference method with anisotropic perfectly matched layers absorbing boundary condition. It is proved that the design novel HN-PCFs is obtained a nonlinear coefficient greater than 45W−1 k…	1
10.1016#j.optcom.2005.06.039.xml	Optics Communications	Stimulated Brillouin scattering (SBS) imposes a limitation on the transmitted power in radio-over-fiber (RoF) distribution systems. By employing an optical filter at the transmitter that converts the optical microwave signal to single sideband format (in order to overcome dispersive fading), it is also possible to reduce the effect of SBS on system performance. In this paper the authors compare t…	1
10.1016#j.optlastec.2013.12.005.xml	Optics & Laser Technology	A newly synthesized 2-{3-[2-(4-bromophenyl) vinyl]-5, 5-dimethylcyclo-hex-2-en-1-ylidene} malononitrile (Br1) organic compound has been studied. Br1 crystals were grown by employing the solution growth method. The single crystal XRD analysis shows that Br1 crystallizes in the monoclinic space group P21/c, with cell parameters a=10.064(5), b=11.218, c=14.862 and V=1667.2. TG and DTA studies show B…	1
10.1016#j.optmat.2016.09.030.xml	Optical Materials	In this study, we investigated the growth of GaN polycrystals using the Al-added Na flux method. We studied the effects of Al on accelerating the nucleation and purity of GaN polycrystals. The yields of GaN crystals grown in Al-added Na flux were dramatically increased from those in Al-free Na flux, and the polycrystals grown by the Al-added Na flux method were highly transparent. As observed in …	0
10.1016#S0030-4018(99)00547-7.xml	Optics Communications	We report the theoretical analysis and the numerical calculation of the dispersion relations of TE-mode in a 3-layer slab waveguide whose guide layer is constructed with an absorbing material. From the analysis, we lead to the same equation for such an absorbing waveguide as that from Yeh's formalism. It is shown that the effective extinction coefficient depends not on its sign but on both a mode…	1
10.1016#j.optmat.2006.10.005.xml	Optical Materials	Lanthanide complexes, Eu(dbm)3(Phen), [Et4N][Eu(nta)4] and Er(dbm)3(Phen), are employed as luminescent dopants within planar waveguides based on a UV-processable fluorinated polymer material. Thin films doped with each of the complexes are fabricated and their spectroscopic properties investigated in detail. The films act as low loss multi-mode planar waveguides capable of guiding visible and nea…	1
10.1016#j.optmat.2008.10.017.xml	Optical Materials	In this work, optical and electrical characterization of transparent Eu and Pd-doped TiO2 thin films has been presented. Thin films of TiO2 doped with Eu (0.9at.%) and Pd (5.8at.%) were deposited on silicon and glass substrates from Ti–Eu–Pd mosaic target using modified magnetron sputtering method. X-ray diffraction measurements revealed nanocrystalline structure with the only rutile phase of TiO…	1
10.1016#j.optcom.2006.05.044.xml	Optics Communications	An efficient approach for determination of the optimum process parameters for titanium dioxide coatings by using second-order response surface model is presented and investigated experimentally. Thin films were prepared by electron-beam evaporation associated with ion-beam assisted deposition by using different control factors, including starting materials, working pressure, substrate temperature…	1
10.1016#j.optmat.2017.05.030.xml	Optical Materials	Herein, we report an efficient ultraviolet/visible to near-infrared (NIR) down-conversion luminescence phenomenon in transparent Er3+, Yb3+ co-doped (Y0.88La0.09Zr0.03)2O3 ceramics. Almost fully densified (Y0.88La0.09Zr0.03)2O3 transparent ceramic has been prepared by vacuum sintering at 1800 °C with different contents of Er3+ and Yb3+ elements. The intensity ratio of Yb3+: 2F5/2 → 2F7/2 emission…	1
10.1016#j.optmat.2017.03.020.xml	Optical Materials	The compound eyes of insects are smaller, lighter, and have a wider field of view and high sensitivity to moving targets. In recent years, these advantages have attracted many researchers to develop minimized optical devices. In this study, a high performance microlens was fabricated, mimicking the biological visual feature. Polystyrene (PS) microspheres were synthesized by dispersion polymerizat…	1
10.1016#j.optlastec.2011.08.026.xml	Optics & Laser Technology	We simulated the temperature distribution and single track geometry in Laser Rapid Manufacturing (LRM) of metal structures using two dimensional FEM with a finer modeling approach. This approach involved the calculation of excessive enthalpies above melting point for all nodal points in the process domain and using those for the computation of local track height at every node along the track widt…	1
10.1016#j.optcom.2006.04.050.xml	Optics Communications	The nonlinear refractive index, n 2, and the birefringence, Δn, of a nematic liquid crystal mixture (denoted as 1294-1b) doped with a anthraquinone derivative (denoted as AQ) dye were measured as a function of an external ac applied voltage. The self-phased modulation effect was used to measure the nonlinear refractive index of homeotropical-aligned samples. The change of the dyed liquid crystal …	1
10.1016#j.optmat.2017.02.018.xml	Optical Materials	To provide a systematic study of scheelite structure tungstates, potentially better red phosphors, series of CaGd2−x(WO4)4:Eux were successfully synthesized by the conventional solid state method. X-ray powder diffraction, scanning electron microscopy, fluorescence spectra, decay lifetime measurement and Judd-Ofelt theory were used to investigate the properties of CaGd2(WO4)4:Eu3+ phosphors. The …	1
10.1016#j.optcom.2017.03.048.xml	Optics Communications	The relationship between partition function, particle density, refractive index, and temperature for atmospheric plasma is calculated based on thermodynamics and chemical equilibrium. Taking into account the contribution of hydrogen-like levels to the atomic partition function, a compact method to calculate the atomic partition function is first used with the Eindhoven model to deduce the plasma'…	1
10.1016#0030-4018(79)90083-X.xml	Optics Communications	We report on a simple, high-power, TEA laser operating with N2, XeF and KrF in the UV, with F and Ar in the visible and near IR, and with HF, CO, CO2 and N2O in the IR. Peak power of 0.5 MW and pulse energy of 4.5 mJ are obtained from N2, 1.5 MW and 16 mJ from XeF, and 18 MW and 2.7 J from CO2 in the same device. The performance of the N2 laser is greatly improved (1 MW, 10 mJ) by the addition of…	1
10.1016#j.optcom.2016.12.021.xml	Optics Communications	We present a tunable, membrane-less, mechanical-wetting liquid lens that can be actuated manually using a linear actuator such as screw or piston. The operation of the liquid lens is based on deforming the interface separating two immiscible liquids with different refractive indices, while pinning the three-phase contact line at the sharp edge of lens aperture. Our lens design improves upon the e…	1
10.1016#j.optlastec.2013.12.015.xml	Optics & Laser Technology	A temporal deformation of nanosecond laser pulses occurring during an amplification process in a two-stage erbium-doped fiber amplifier operating in saturation is presented. We discuss distortion of rectangular laser pulses with duration ranging from 5ns to 300ns, generated at 20kHz repetition rate. Calculations of a suitable peak power scaling factor for distorted pulses are presented. A simple …	1
10.1016#j.optcom.2014.10.032.xml	Optics Communications	An optical fiber curvature sensor based on bulge-taper splicing structures modal interferometer is proposed and experimentally demonstrated. The sensor is fabricated by a length of 10mm single mode fiber (SMF) which is spliced between two SMFs with bulge-taper splicing. The results show that the sensor is sensitive to curvature with a sensitivity coefficient of −31.821nm/m−1 in the range of 4.29–…	1
10.1016#j.yofte.2010.08.009.xml	Optical Fiber Technology	This paper reviews the work carried out in the recent years on sensors which exploit optical fibre nanotapers (OFN). After a brief introduction on the morphology, fabrication and properties of OFN, this paper will review the various OFN sensors. This type of sensors are extremely compact and relatively robust, are usually unperturbed by electromagnetic interference and can be interrogated remotel…	1
10.1016#j.jseaes.2013.10.027.xml	Journal of Asian Earth Sciences	The retreat of the Tethys Sea and the uplift of the Tibetan Plateau play the critical roles in driving Asian climatic changes during the Cenozoic. In the Pamir–Tien Shan convergence zone, over 3000m of Cenozoic successions, consisting of marine deposits in the lower, continental clay and fine sand in the middle, and molasse in the upper part, record the evolution of the Tethys Sea, the Asian arid…	0
10.1016#j.actamat.2003.10.011.xml	Acta Materialia	Polarization switching in a ferroelectric subjected to an electric field or a stress field is simulated using a phase-field model based on the time-dependent Ginzburg–Landau equation, which takes both multiple-dipole–dipole–electric and multiple-dipole–dipole–elastic interactions into account. The temporal evolution of the polarization switching shows that the switching is a process of nucleation…	0
10.1016#j.exger.2009.02.002.xml	Experimental Gerontology	In the search of new therapeutic targets improving the quality of life of elderly, melatonin, “the chemical expression of darkness”, seems to play a remarkable role in aging process possibly due to its antioxidant, immunoenhancer and anti-aging properties. The present study was designed to elucidate effects of aging in melatonin extrapineal synthesis and investigate evident age-related alteration…	0
10.1007#s10443-016-9540-1.html	Applied Composite Materials	The EU-project EVITA (Non-Destructive EValuation, Inspection and Testing of Primary Aeronautical Composite Structures Using Phase Contrast X-Ray Imaging) aims at bringing Grating-based Phase Contrast X-ray imaging technology to Non-Destructive Evaluation and Inspection of advanced primary and/or complex aerospace composite structures. Grating-based Phase Contrast X-Ray Imaging is based on the so-…	1
10.1016#j.atmosenv.2018.09.044.xml	Atmospheric Environment	In this study, we evaluated the emission rates of ambient fine particulate matter (PM2.5) mass, particle number (PN), and black carbon (BC) from sources at the Ports of Los Angeles (POLA) and Long Beach (POLB), including ships, cargo-handling equipment (CHE), locomotives, and heavy-duty vehicles (HDVs) operating at the ports terminal, as well as from vehicles on the nearby freeways. We also evalu…	0
10.1016#j.infrared.2009.07.006.xml	Infrared Physics & Technology	In conventional infrared multilayer antireflection coatings (MLAR) materials of fluoride and chalcogenide types are used, which are disadvantaged due to their low mechanical strength and poor stability against humidity and environmental impacts. In this paper, we show that high performance ultra broadband and hard infrared multilayer antireflection coatings on ZnSe substrates in the wavelength ra…	1
10.1016#j.snb.2016.06.090.xml	Sensors and Actuators B: Chemical	For the prism based SPR glucose sensors, glucose sensitive membrane (GSM) is a key factor that decides the performance of sensor. GSM consists of glucose oxidase (GOD) and matrix material (for example, polyacrylamide gel, PAM). As the prism based SPR glucose sensor coated with GSM is put in the glucose solution, some glucose and dissolved oxygen can diffuse into the GSM and produce by-products, t…	1
10.1016#j.polymer.2005.01.071.xml	Polymer	Star polymers based on styrene/divinyl benzene (St/DVB) and PSt-b-poly(N-isopropyl acrylamide) (NIPAAM)/DVB have been successively prepared by ‘arm-first’ method via reversible addition-fragmentation chain transfer (RAFT) polymerization. The linear macro RAFT agent PSt-SC(S)Ph was prepared by RAFT polymerization of St using benzyl dithiobenzoate and AIBN as RAFT agent and initiator. Successive RA…	0
10.1016#j.ceramint.2018.09.077.xml	Ceramics International	High discharged energy density and efficiency composites dielectric capacitors have gained world-wide attention. We apply a solution casting method to prepare films of PVDF nanocomposites containing sol-gel processed core-shell structured BaTiO3 @Al2O3 nanoparticles. Their interfacial polarization and discharged energy density performance were investigated. On the morphological characterizations,…	0
10.1016#j.solidstatesciences.2018.03.018.xml	Solid State Sciences	Polycrystalline samples of TiOF have been prepared at 1300 °C and 8 GPa, with small single crystals grown at the same conditions. The crystal structure remains tetragonal rutile-type down to at least 90 K (space group P42/mnm, a = 4.6533 (2) Å and c = 3.0143 (2) Å at 90 K) and the Ti(O,F)6 octahedra are slightly compressed, consistent with Jahn-Teller distortion of 3d1 Ti3+. Diffuse scattering re…	0
10.1016#S0272-8842(00)00008-0.xml	Ceramics International	An original nitriding method [powder immersion reaction assisted coating (PIRAC)] for improving wear resistance of Ti-based surgical alloys was developed. CP Ti and Ti–6Al–4V alloy samples were annealed in sealed stainless steel containers that allow selective diffusion of nitrogen atoms from the atmosphere. The microhardness-microstructure and nitrogen concentration relationship were studied for…	0
10.1016#j.optcom.2016.05.069.xml	Optics Communications	A new method of optical signal-to-noise ratio (OSNR) monitoring in presence of fiber nonlinearities, suitable for Nyquist Wavelength Division Multiplexing (Nyquist-WDM) coherent optical transmission system, is proposed, in which the correlation function (CF) between the symbols who come from neighboring channels is used. The effectiveness of the proposed method is numerically verified in a 28 Gba…	1
10.1016#j.heliyon.2020.e05119.xml	Heliyon	Arachis hypogaea L. (Leguminosae) is distributed in tropical and subtropical areas. Peanut has high nutritional and commercial value. Scientific research showed that peanut has biological properties such as anticancer, antioxidant, antiinflammatory. However, it is necessary to know if consumption of peanut, either as food or as a phytopharmaceutical implies a health risk. The aim was to evaluate …	0
10.1016#j.materresbull.2004.03.020.xml	Materials Research Bulletin	Bulk texture AlN with preferential orientation perpendicular to (002) plane parallel to c-axis was obtained by hot pressing at 2000°C for 2h under 35MPa. The bulk textured AlN was evaluated by XRD and SEM micrograph. The results indicated the orientation with (002) plane parallel to the pressing direction was dominant in all diffraction peaks of hexagonal AlN. The same texturing was not found for…	0
10.1016#j.biomaterials.2015.10.013.xml	Biomaterials	The cell binding motif RGD is the most widely used peptide to improve cell binding properties of various biomaterials, including recombinant spider silk. In this paper we use genetic engineering to further enhance the cell supportive capacity of spider silk by presenting the RGD motif as a turn loop, similar to the one found in fibronectin (FN), but in the silk stabilized by cysteines, and theref…	0
10.1016#j.electacta.2005.02.150.xml	Electrochimica Acta	Many efforts have been made to describe and control the formation of polypyrrole layers on iron. The corrosion protection performance of these layers has been greatly improved through the variation of their bulk properties such as the size of the counter-ions or the inclusion of metallic oxide nanoparticles. In this work, the properties of the iron/polypyrrole interface have been varied through a…	0
10.1016#j.electacta.2017.12.135.xml	Electrochimica Acta	In this work, planar perovskite solar cells (PSCs) based on CH3NH3PbI3 perovskite layer and low-temperature processed TiO2 have been fabricated. Polymers including poly(methylmethacrylate) (PMMA), poly[2-methoxy-5-(2-ethylhexyloxy)-1,4-pheny- lenevinylene] (MEH-PPV) and polyethylene glycol (PEG) in chlorobenzene solution have been selected to modify the interface between perovskite and hole trans…	1
10.1016#bs.coac.2020.08.009.xml	Comprehensive Analytical Chemistry	In the recent years, graphene-based nanomaterials have gathered a vast amount of attention and its emerging advancement in the field of medical science and technology has paved its way in the detection of diseases and sensing of biomolecules and chemical compounds to a large extent selectively. This has also provoked the scientific community to explore its usage in life and material sciences and …	0
10.1016#j.carbon.2011.07.052.xml	Carbon	Composites for a photo-active layer in an organic photovoltaic device are fabricated using homogeneously dispersed carbon nanotubes (CNTs) in a polymer:fullerene bulk-heterojunction matrix. CNTs are functionalized by alkyl-amide groups for high dispersion in organic media and by homogeneously mixing them with the polymer and fullerene in solution. In a Fourier transform infrared spectrometry anal…	1
10.1016#S1002-0721(14)60170-8.xml	Journal of Rare Earths	Structural, magnetic and electrical properties of the La0.7Ca0.3Co1–x Mn x O3 (x=0, 0.7 and 1) samples prepared by a simple method were systematically studied and it was found that the crystal structure was transformed from rhombohedral for La0.7Ca0.3CoO3 (LCCO) and La0.7Ca0.3Co0.3Mn0.7O3 (LCCMO) samples to orthorhombic for La0.7Ca0.3MnO3 (LCMO) sample. The AC magnetic susceptibility measurements…	0
10.1016#j.ijfatigue.2008.07.013.xml	International Journal of Fatigue	The present study performs an experimental investigation to identify the EDM processing parameters which suppress the formation of surface cracks in the machined surface of SKD11 tool steel specimens. In the EDM trials, the specimens are machined using pulse currents of 4A, 16A or 32A with pulse-on durations of either 4μs or 16μs. The various specimens are then fatigue tested at loads ranging fro…	0
10.1016#j.ijantimicag.2012.04.019.xml	International Journal of Antimicrobial Agents	We have previously demonstrated a potent in vitro inhibitory activity for two pentacyano(isoniazid)ferrate(II) compounds, namely IQG-607 and IQG-639, against the Mycobacterium tuberculosis enoyl-acyl carrier protein reductase enzyme. In this study, the activity of these compounds was evaluated using an in vivo murine model of tuberculosis. Swiss mice were infected with M. tuberculosis H37Rv strai…	0
10.1016#j.neuropharm.2006.08.011.xml	Neuropharmacology	Recent studies have shown that activation of the cannabinoid CB1 receptor by synthetic agonists, and pharmacological elevation of endocannabinoid levels, suppress hyperalgesia and allodynia in animal models of neuropathic pain. However, the concentrations of endocannabinoids in the nervous tissues involved in pain transmission during neuropathic pain have never been measured. Here we have determi…	0
10.1016#j.pdpdt.2017.04.014.xml	Photodiagnosis and Photodynamic Therapy	The treatment of erosive oral lichen planus represents a therapeutic challenge. Despite numerous existing remedies, some of these treatments display disappointing results. Since it is a chronic disease with no current cure, the best treatment should target mainly the reduction of the duration and severity of symptomatic outbreaks with minimal side effects. To date, corticosteroids remain the firs…	1
10.1016#S0273-1177(99)80065-9.xml	Advances in Space Research	After subtracting the intense dust-scattered continuum from the original spectra transmitted by the Vega 2 three-channel spectrometer, a broad-band emission emerges in the 342–375 nm spectral range when the cometocentric projected distance p is smaller than 5000 km. This newly detected emission varies as p−1, which implies that the involved molecule(s) has a parent-type behavior. The emission ban…	1
10.1016#j.joule.2019.03.018.xml	Joule	Humidity management is essential and widely needed in various fields. Traditional moisture removal technologies are mostly based on cooling condensation or desiccant dehumidification. These methods come with inherent defects of energy efficiency and are bulky and complex for small-space humidity-control applications. Here, we demonstrate a full-solid-state humidity pump using the advantages of co…	0
10.1016#j.vacuum.2005.11.046.xml	Vacuum	Indium sulfide thin films prepared using spray pyrolysis, with In/S ratio 2/3 in the solution, were annealed in vacuum at 300 and 400°C. The effect of this treatment on properties of the films was studied using X-ray diffraction, scanning electron microscopy, X-ray photoelectron spectroscopy, optical absorption, transmission and electrical measurements. Optical constants of the films were calcula…	1
10.1016#j.crci.2019.10.003.xml	Comptes Rendus Chimie	The present study aims to synthesize highly active and transparent monoliths of Al-, Fe- and Sr-doped TiO2. These photocatalysts were synthesized for the first time using a simple modified solgel process. Titanium isopropoxide was used as a precursor of titanium. The control of hydrolysis and polycondensation of the precursor were mediated by the esterification reaction between acetic acid and th…	1
10.1016#S1001-0742(12)60093-X.xml	Journal of Environmental Sciences	As an important precursor of hydroxyl radical, nitrous acid (HONO) plays a key role in the chemistry of the lower atmosphere. Recent atmospheric measurements and model calculations show strong enhancement for HONO formation during daytime, while they are inconsistent with the known sources in the atmosphere, suggesting that current models are lacking important sources for HONO. In this article, h…	1
10.1016#j.actamat.2005.09.020.xml	Acta Materialia	The processing of piezoelectric (1− x)Pb(Mg1/3Nb2/3)O3–xPbTiO3 (PMN–PT) with x = 0.2, 0.3, 0.35 and 0.4 ceramics from powders synthesized by mechanochemical activation of precursors has been studied. Conventional sintering, sintering in PbO-rich atmospheres and hot pressing were explored, and factors controlling the microstructure development were identified. Ceramics with a range of grain sizes …	0
10.1016#j.cirp.2010.03.051.xml	CIRP Annals	Compared to conventional metallic implant materials, biodegradable Mg–Ca alloys are attractive orthopedic biomaterials that avoid negative stress shielding and revision surgeries. However, the process mechanics and surface integrity by high-speed dry milling Mg–Ca0.8 are poorly understood. Key findings of the synergistic experimental and numerical study are: (a) Mg–Ca0.8 alloy is sensitive to str…	0
10.1016#0009-3084(91)90078-P.xml	Chemistry and Physics of Lipids	Over many years, a detailed picture of the phase transitions in phospholipid monolayers at the air-water interface has been constructed from extensive studies of the force-area, viscoelastic and surface potential properties of phospholipid monolayers, yet the microscopic nature of the transitions has remaned obscure. Recent investigations have focused specifically on these aspects. Through the us…	1
10.1016#j.mtla.2020.100952.xml	Materialia	Constitutive micromechanical behavior of transformation induced plasticity (TRIP) stainless steel (SS) alloys was investigated using high-energy synchrotron x-ray diffraction (S-XRD) and in-situ neutron diffraction techniques. First, four different steel alloys were designed and produced: (1) a metastable austenitic TRIP SS, (2) a stable austenitic SS, which is a stable counterpart of the TRIP SS…	0
10.1016#S1385-299X(99)00040-9.xml	Brain Research Protocols	The auditory cortex of mustached bats, Pteronotus parnellii, has been studied extensively using neuroanatomical tract-tracing and electrophysiological techniques to elucidate the functional organization and neural mechanisms important for auditory processing. While these techniques have identified several cortical maps involved in processing auditory information, there has been no direct observat…	0
10.1016#j.chempr.2021.06.010.xml	Chem	As an analog of graphene, carbon nitrides have drawn increasing attention, ranging from artificial photosynthesis to synthetic organic chemistry. Notably, the most studied polymeric, C3N4, and other stoichiometric ones, such as C3N5, C4N3, and C3N, are commonly employed repetitive units of six-membered rings. Building blocks of five-membered rings (FMRs) are also fascinating and prevalent from a …	1
10.1016#j.bcp.2006.06.027.xml	Biochemical Pharmacology	Long-term exposure to sodium arsenite (AsO2) promotes the development of various cancers. Paradoxically, arsenic also induces pro-myelomonocytic leukemia cell differentiation, and at higher concentrations, apoptosis. The present study investigated the effects of AsO2 on preosteoclasts. When treated with 2.5–5μM AsO2, RAW264.7 cells underwent osteoclast differentiation as evidenced by an increase …	0
10.1016#j.optlaseng.2015.03.016.xml	Optics and Lasers in Engineering	The optical behaviour of a carbon fibre reinforced thermoplastic composite material is investigated for a near infrared laser heating process applied to automated composite tape placement. A nip point heating strategy in laser tape placement results in a shadow before the nip point on both the incoming tape and substrate. The moderate laser angle relative to the surface of the composite leads to …	1
10.1016#j.vaccine.2018.04.041.xml	Vaccine	It is accepted that booster vaccinations of chickens with live Salmonella vaccines are essential part of vaccinations schemes to induce an effective adaptive immune response. As manufacturer of registered live Salmonella vaccines recommend different times of booster the question raises whether the duration between the first and second immunisation might influence the protective effect against Sal…	0
10.1016#j.ijmecsci.2014.01.003.xml	International Journal of Mechanical Sciences	This work was focused on evaluation of the more accurate flow stresses and damage indices after onset of necking by simulating tensile tests of Al6061 plates with various grain sizes. By assuming strength coefficient and strain hardening coefficient, load vs. displacement curve was obtained from finite element simulation and then was compared with that obtained from the experimental tensile test.…	0
10.1016#j.ijhydene.2010.07.090.xml	International Journal of Hydrogen Energy	Dark fermentation, photo fermentation, and autotrophic microalgae cultivation were integrated to establish a high-yield and CO2-free biohydrogen production system by using different feedstock. Among the four carbon sources examined, sucrose was the most effective for the sequential dark (with Clostridium butyricum CGS5) and photo (with Rhodopseudomonas palutris WP3-5) fermentation process. The se…	1
10.1016#j.enzmictec.2008.10.003.xml	Enzyme and Microbial Technology	Hydrolysis of corn cob performed for 6h with 0.5N NaOH at solid/liquid ratio of 0.084g/g allowed obtaining a hydrolyzate containing 1171±34mg/l ferulic acid and 2156±63mg/l p-coumaric acid that was used as a medium for vanillin bioproduction by the engineered strain Escherichia coli JM109/pBB1. Aiming at maximizing vanillin bioproduction, the effects of medium heat sterilization, one-stage or two…	0
10.1016#j.tsf.2007.05.053.xml	Thin Solid Films	A commercially available phase modulated spectroscopic ellipsometer (PMSE) has been used to characterize a full thin film transistor–liquid crystal display (TFT–LCD) structure, including the glass substrates coated with transparent conducting indium tin oxide (ITO) layers, the twisted liquid crystal (LC) layer sandwiched in between, and the amorphous silicon (a-Si) TFT device which controls the l…	1
10.1016#j.polymdegradstab.2018.10.022.xml	Polymer Degradation and Stability	Poly(5-hydroxy-trimethylene carbonate) (PHTMC) was synthesized through ring-opening polymerization of 5-benzyloxy trimethylene carbonate followed by debenzylation. The water solubility of the resulting homopolymer was measured as a function of its molecular weight, and its degradation in acidic (pH 2.0), and basic (pH 12.0) solutions of deionized water, as well as in phosphate buffered saline (PB…	0
10.1016#0040-6090(94)05678-7.xml	Thin Solid Films	When porous silicon is transferred into a non-fluoride electrolyte and anodically oxidized, the onset of red electroluminescence during anodic oxidation appears correlated with a decrease in the OH IR absorption bands, indicating significant electrolyte removal from the pores. The electron states whose population is affected by carrier injection or light excitation have been investigated using in…	1
10.1016#j.actamat.2013.01.064.xml	Acta Materialia	A new multi-zone model is proposed that explains how porosity forms in various regions of a casting under different conditions and leads to distinct zonal differences in pore shape, size and distribution. This model was developed by considering the effect of cooling rate on solidification and distribution of porosity in Al–Si alloys cast as plates in moulds made with silica, ilmenite or zirconia …	0
10.1016#j.mssp.2016.09.025.xml	Materials Science in Semiconductor Processing	Electron channelling contrast imaging (ECCI) performed in a scanning electron microscope (SEM) is a rapid and non-destructive structural characterisation technique for imaging, identifying and quantifying extended defects in crystalline materials. In this review, we will demonstrate the application of ECCI to the characterisation of III-nitride semiconductor thin films grown on different substrat…	1
10.1016#j.mssp.2014.06.024.xml	Materials Science in Semiconductor Processing	The gas sensing behavior of thick films of Bi doped SnO2 has been investigated towards ethanol vapor. The screen printing technique was used to prepare the thick films. The films were sintered at 650°C for 2h. The structural, surface morphological, optical and gas sensing properties of undoped and Bi doped SnO2 thick films have been studied. X-ray diffraction and Raman spectroscopy confirmed that…	1
10.1016#S0144-2449(97)00063-8.xml	Zeolites	Fibrous titanium silicalite (FTS-1) zeolite has been prepared from titanium silicalite (TS-1) particles that were less than 120 nm in diameter. The formation of FTS-1 was mainly affected by the particle size of the TS-1 zeolite. FTS-1 is formed by both capillary force and dehydroxylation among the TS-1 particles during the drying and evaporation process of the dispersed TS-1 particles in aqueous …	0
10.1016#j.aeolia.2017.07.007.xml	Aeolian Research	The Tuoji II (TJII) section on the Miaodao Islands in the Bohai Sea is a representative aeolian section off China’s east coast. This study applied optically stimulated luminescence (OSL) dating, conducted grain size analysis, and examined major and trace element compositions, to investigate the loess–paleosol sequences. The OSL ages at depths of 0.6, 1.8, 2.8, 3.8, and 4.8m were determined as 14.…	1
10.1016#S0038-1101(97)00020-8.xml	Solid-State Electronics	A contactless dual-beam optical modulation (DBOM) technique [Y. S. Chang and S. S. Li, Solid-State Electron., 1995, 38, 297–304, Y. S. Chang, S. S. Li and P. C. Yang, Solid-State Electron., 1995, 38, 1359–1366] was employed to determine the interface recombination velocities and substrate carrier lifetimes in the SIMOX SOI wafers processed under different implant energies (155–185 keV), temperatu…	1
10.1016#j.optlastec.2011.10.008.xml	Optics & Laser Technology	Laser cutting is a popular manufacturing process utilized to cut various types of materials economically. The width of laser cut or kerf, quality of the cut edges and the operating cost are affected by laser power, cutting speed, assist gas pressure, nozzle diameter and focus point position as well as the work-piece material. In this paper CO2 laser cutting of stainless steel of medical grade AIS…	1
10.1016#j.jqsrt.2003.12.003.xml	Journal of Quantitative Spectroscopy and Radiative Transfer	A numerical model has been developed for studying the time-dependent behavior of cylindrical high power xenon flashlamp. The equations of local energy conservation and mass conservation are solved using the finite volume method to give plasma parameters such as radial temperature profiles, instantaneous emission spectra, pressure, velocity, arc conductance, etc. In a first approximation the plasm…	1
10.1016#S0966-9795(99)00012-6.xml	Intermetallics	Using advanced γ-TiAl based alloys and various ingot and powder metallurgical routes, several aerospace engine components are now being developed. Further application of this material in the aerospace industry can only be implemented provided that successful joining and cost effective fabrication methods for this material are developed. In this context, diffusion bonding and superplastic forming …	0
10.1016#j.molcatb.2007.12.002.xml	Journal of Molecular Catalysis B: Enzymatic	A systematic study of the bioreduction of ethyl 3-oxobutyrate by Saccharomyces cerevisiae under aerobic and anaerobic conditions was performed by using flow isothermal microcalorimetry. In association with this technique, other properties directly related to the metabolism of S. cerevisiae such as consumption of O2, glucose and pH were also studied. The metabolic aspects of the bioreduction, such…	0
10.1016#j.mtchem.2021.100526.xml	Materials Today Chemistry	In this review, some established concepts from Colloidal Science and their application to graphene and carbon nanotubes dispersions in organic or aqueous media are highlighted to rationalize alternatives for some issues in terms of colloidal properties. Recent applications for carbon-based dispersions are presented, as well as van der Waals interactions in carbon materials and strategies to overc…	0
10.1016#j.nima.2010.07.007.xml	Nuclear Instruments and Methods in Physics Research Section A: Accelerators, Spectrometers, Detectors and Associated Equipment	Future high-energy physics (HEP) experiments as well as next generation medical imaging applications are more and more pushing towards better scintillation characteristics. One of the problems in heavy scintillating materials is related to their high electronic density, resulting in a large index of refraction. As a consequence, most of the scintillation light produced in the bulk material is tra…	1
10.1016#j.expthermflusci.2011.01.015.xml	Experimental Thermal and Fluid Science	High-resolution PIV measurements of the flow field inside cross-flow fans have been performed in planes normal and parallel to the fan axis, both outside and inside the impeller. The well known difficulties in obtaining the optical access inside the impeller have been overcome by allowing the internal flow planes to be illuminated by the laser light sheet or shot by the CCD camera through the mov…	1
10.1016#j.saa.2010.05.014.xml	Spectrochimica Acta Part A: Molecular and Biomolecular Spectroscopy	In this paper we report the effect of the incorporation of nano-dimensional clay platelets, laponite, on the J-aggregation of a thiacyanine dye N,N′-dioctadecyl thiacyanine perchlorate (NK) assembled into Langmuir–Blodgett (LB) monolayers. π–A isotherms and atomic force microscopic studies confirm the successful incorporation of clay platelets into the Langmuir monolayer of NK. J-aggregates of NK…	0
10.1016#j.envint.2011.04.010.xml	Environment International	Bisphenol A (BPA), identified as an endocrine disruptor, is an industrially important chemical that is used as a raw material in the manufacture of many products such as engineering plastics (e.g., epoxy resins/polycarbonate plastics), food cans (i.e., lacquer coatings), and dental composites/sealants. The demand and production capacity of BPA in China have grown rapidly. This trend will lead to …	0
10.1016#j.carbon.2011.09.047.xml	Carbon	The growth of graphene on Cu substrates by plasma enhanced chemical vapor deposition (PE-CVD) was investigated and its growth mechanism was discussed. At a substrate temperature of 500°C, formation of graphene was found to precede the growth of carbon nanowalls (CNWs), which are often fabricated by PE-CVD. The growth of graphene was investigated in various conditions, changing the plasma power, g…	0
10.1016#j.jeurceramsoc.2014.03.008.xml	Journal of the European Ceramic Society	In this contribution, well-size-distributed nanopowder of 8YSZ:Eu3+ composite oxide was synthesized by hydrothermal method. TG-DSC, SEM, TEM and XRD were applied to characterize the thermal decomposition, morphology and crystal structure of nanopowder. The thermal stability of the powder was investigated by thermal treated at temperatures ranging from 500°C to 1300°C for 2h. Fluorescence properti…	0
10.1016#j.fusengdes.2013.04.007.xml	Fusion Engineering and Design	The linear IFMIF prototype accelerator (LIPAc) produces deuteron beam with 1MW power. Since huge number of neutrons occur from such a high power beam, therefore, it is important for the radiation management to design a high reliability area monitoring system for gamma-rays and neutrons. To obtain the valuable operation data of the high-power deuteron beam at LIPAc, it is important to link and rec…	0
10.1016#j.ultrasmedbio.2010.04.019.xml	Ultrasound in Medicine & Biology	Ultrasound-mediated delivery systems have mainly focused on microbubble contrast agents as carriers of drugs or genetic material. This study uses micron-sized, perfluoropentane (PFP) emulsions as carriers of chlorambucil (CHL), a lipophilic chemotherapeutic. The release of CHL is achieved via acoustic droplet vaporization (ADV), whereby the superheated emulsion is converted into gas bubbles using…	0
10.1016#S0956-5663(97)00094-8.xml	Biosensors and Bioelectronics	Porous silicon dioxide surfaces have been used for monitoring the specific affinity binding of low molecular weight molecules to streptavidin. Streptavidin was immobilized to the porous silicon dioxide surface by spontaneous adsorption at pH 7.4. Binding of biotin and an oligopeptide synthesized by means of combinatorial chemistry were monitored with an in situ null ellipsometer. Measurements wer…	0
10.1016#j.ceramint.2017.09.088.xml	Ceramics International	The nanocrystalline particles of BiFO3,co-doped with ytterbium and cobalt Bi1−xYbxCoyFe1−yO3 (BYCFO) were fabricated via micro-emulsion method using cetyltrimethyl ammonium bromide (CTAB) as a surfactant. The dopant contents were kept x = 0.00, 0.025, 0.05, 0.075, 0.1, 0.125 and y = 0.00, 0.05, 0.1, 0.15, 0.2, 0.25 for six different compositions. The BYCFO-nanoparticles were investigated for stru…	1
