# Supplementary material for: OpticalBERT and OpticalTable-SQA: Text- and Table-Based Language Models for the Optical-Materials Domain
Source: J Chem Inf Model. 2023 Mar 20;63(7):1961–81. doi: 10.1021/acs.jcim.2c01259 (PMC10091421; doi:10.1021/acs.jcim.2c01259)
Supplement: Supplementary file 1 — ci2c01259_si_002.zip [file ci2c01259_si_002.zip › SIrev/cner_test_dataset_entity.txt]

10.1016#j.applthermaleng.2013.06.055.xml	A	251	265	sodium sulfate	TRIVIAL
10.1016#j.applthermaleng.2013.06.055.xml	A	267	279	Na2SO4·10H2O	TRIVIAL
10.1016#j.applthermaleng.2013.06.055.xml	A	491	503	Na2SO4·10H2O	TRIVIAL
10.1016#j.applthermaleng.2013.06.055.xml	A	282	290	paraffin	TRIVIAL
10.1016#j.applthermaleng.2013.06.055.xml	A	505	513	paraffin	TRIVIAL
10.1016#j.applthermaleng.2013.06.055.xml	A	888	896	paraffin	TRIVIAL
10.1016#j.applthermaleng.2013.06.055.xml	A	1173	1181	paraffin	TRIVIAL
10.1016#j.applthermaleng.2013.06.055.xml	A	1396	1404	paraffin	TRIVIAL
10.1016#j.applthermaleng.2013.06.055.xml	A	314	322	paraffin	TRIVIAL
10.1016#j.applthermaleng.2013.06.055.xml	A	781	789	paraffin	TRIVIAL
10.1016#j.applthermaleng.2013.06.055.xml	A	292	304	n-octadecane	TRIVIAL
10.1016#j.applthermaleng.2013.06.055.xml	A	323	335	n-octadecane	TRIVIAL
10.1016#j.applthermaleng.2013.06.055.xml	A	790	802	n-octadecane	TRIVIAL
10.1016#j.applthermaleng.2013.06.055.xml	A	518	530	n-octadecane	TRIVIAL
10.1016#j.applthermaleng.2013.06.055.xml	A	978	990	n-octadecane	TRIVIAL
10.1016#j.applthermaleng.2013.06.055.xml	A	1065	1077	n-octadecane	TRIVIAL
10.1016#j.applthermaleng.2013.06.055.xml	A	1198	1210	n-octadecane	TRIVIAL
10.1016#j.applthermaleng.2013.06.055.xml	A	1278	1290	n-octadecane	TRIVIAL
10.1016#j.applthermaleng.2013.06.055.xml	A	314	335	paraffin/n-octadecane	TRIVIAL
10.1016#j.applthermaleng.2013.06.055.xml	A	781	802	paraffin/n-octadecane	TRIVIAL
10.1016#j.mtcomm.2020.101665.xml	A	12	19	Fe2SiO4	TRIVIAL
10.1016#j.mtcomm.2020.101665.xml	A	346	353	Fe2SiO4	TRIVIAL
10.1016#j.mtcomm.2020.101665.xml	A	492	499	Fe2SiO4	TRIVIAL
10.1016#j.mtcomm.2020.101665.xml	A	643	645	Fe	TRIVIAL
10.1016#j.mtcomm.2020.101665.xml	A	775	782	Fe2SiO4	TRIVIAL
10.1016#j.micromeso.2003.11.011.xml	A	23	29	silica	TRIVIAL
10.1016#j.micromeso.2003.11.011.xml	A	576	582	silica	TRIVIAL
10.1016#j.micromeso.2003.11.011.xml	A	794	800	silica	TRIVIAL
10.1016#j.micromeso.2003.11.011.xml	A	826	832	silica	TRIVIAL
10.1016#j.micromeso.2003.11.011.xml	A	857	864	Er(III)	TRIVIAL
10.1016#j.micromeso.2003.11.011.xml	A	979	985	silica	TRIVIAL
10.1016#j.micromeso.2003.11.011.xml	A	82	89	silicon	TRIVIAL
10.1016#j.micromeso.2003.11.011.xml	A	261	268	silicon	TRIVIAL
10.1016#j.micromeso.2003.11.011.xml	A	519	538	Methylphenothiazine	TRIVIAL
10.1016#j.micromeso.2003.11.011.xml	A	729	756	Erbium 8-hydroxyquinolinate	TRIVIAL
10.1016#j.micromeso.2003.11.011.xml	A	920	928	nitrogen	TRIVIAL
10.1016#j.micromeso.2003.11.011.xml	A	1217	1225	nitrogen	TRIVIAL
10.1016#j.jallcom.2019.02.277.xml	A	0	27	Oxy-fluoro tellurophosphate	TRIVIAL
10.1016#j.jallcom.2019.02.277.xml	A	59	95	(40-x)P2O5-20TeO2-20ZnF2-20RO-xEu2O3	TRIVIAL
10.1016#j.jallcom.2019.02.277.xml	A	899	936	(40-x)P2O5-20TeO2-20ZnF2-20BaO-xEu2O3	TRIVIAL
10.1016#j.jallcom.2019.02.277.xml	A	342	356	poly-phosphate	TRIVIAL
10.1016#j.jallcom.2019.02.277.xml	A	413	416	BaO	TRIVIAL
10.1016#j.jallcom.2019.02.277.xml	A	783	786	BaO	TRIVIAL
10.1016#j.jallcom.2019.02.277.xml	A	841	844	BaO	TRIVIAL
10.1016#j.jallcom.2019.02.277.xml	A	90	95	Eu2O3	TRIVIAL
10.1016#j.jallcom.2019.02.277.xml	A	107	109	Ca	TRIVIAL
10.1016#j.jallcom.2019.02.277.xml	A	111	113	Sr	TRIVIAL
10.1016#j.jallcom.2019.02.277.xml	A	119	121	Ba	TRIVIAL
10.1016#j.jallcom.2019.02.277.xml	A	931	936	Eu2O3	TRIVIAL
10.1016#j.jallcom.2019.02.277.xml	A	1046	1051	Eu2O3	TRIVIAL
10.1016#j.jallcom.2019.02.277.xml	A	1188	1192	Eu3+	TRIVIAL
10.1016#0008-6215(94)00249-F.xml	A	43	49	sugars	TRIVIAL
10.1016#0008-6215(94)00249-F.xml	A	528	534	sugars	TRIVIAL
10.1016#0008-6215(94)00249-F.xml	A	82	91	galactans	TRIVIAL
10.1016#0008-6215(94)00249-F.xml	A	169	186	methyl glycosides	TRIVIAL
10.1016#0008-6215(94)00249-F.xml	A	281	298	hydrochloric acid	TRIVIAL
10.1016#0008-6215(94)00249-F.xml	A	375	390	monosaccharides	TRIVIAL
10.1016#0008-6215(94)00249-F.xml	A	496	512	alditol acetates	TRIVIAL
10.1016#0008-6215(94)00249-F.xml	A	626	647	3,6-anhydrogalactosyl	TRIVIAL
10.1016#0008-6215(94)00249-F.xml	A	930	951	3,6-anhydrogalactosyl	TRIVIAL
10.1016#0008-6215(94)00249-F.xml	A	695	698	HCl	TRIVIAL
10.1016#0008-6215(94)00249-F.xml	A	1172	1175	HCl	TRIVIAL
10.1016#0008-6215(94)00249-F.xml	A	753	765	galactosidic	TRIVIAL
10.1016#0008-6215(94)00249-F.xml	A	781	793	galactosidic	TRIVIAL
10.1016#0008-6215(94)00249-F.xml	A	770	793	3,6-anhydrogalactosidic	TRIVIAL
10.1016#0008-6215(94)00249-F.xml	A	630	647	anhydrogalactosyl	TRIVIAL
10.1016#0008-6215(94)00249-F.xml	A	857	874	anhydrogalactosyl	TRIVIAL
10.1016#0008-6215(94)00249-F.xml	A	934	951	anhydrogalactosyl	TRIVIAL
10.1016#0008-6215(94)00249-F.xml	A	1285	1327	agarobiose- and carrabiose-dimethyl acetal	TRIVIAL
10.1016#0008-6215(94)00249-F.xml	A	1356	1365	octadecyl	TRIVIAL
10.1016#S0960-8974(97)00031-4.xml	A	438	454	dimethyl cadmium	TRIVIAL
10.1016#S0960-8974(97)00031-4.xml	A	456	460	DMCd	TRIVIAL
10.1016#S0960-8974(97)00031-4.xml	A	476	497	diisopropyl telluride	TRIVIAL
10.1016#S0960-8974(97)00031-4.xml	A	499	504	DIPTe	TRIVIAL
10.1016#S0960-8974(97)00031-4.xml	A	519	521	Hg	TRIVIAL
10.1016#S0960-8974(97)00031-4.xml	A	822	830	hydrogen	TRIVIAL
10.1016#j.sab.2006.09.006.xml	A	111	119	platinum	TRIVIAL
10.1016#j.sab.2006.09.006.xml	A	381	389	platinum	TRIVIAL
10.1016#j.sab.2006.09.006.xml	A	522	530	Graphite	TRIVIAL
10.1016#j.physe.2011.06.009.xml	A	65	71	carbon	TRIVIAL
10.1016#j.jcrysgro.2011.07.012.xml	A	0	5	TaN x	TRIVIAL
10.1016#j.jcrysgro.2011.07.012.xml	A	108	139	Pentakis(dimethylamino)tantalum	TRIVIAL
10.1016#j.jcrysgro.2011.07.012.xml	A	141	146	PDMAT	TRIVIAL
10.1016#j.jcrysgro.2011.07.012.xml	A	809	814	PDMAT	TRIVIAL
10.1016#j.jcrysgro.2011.07.012.xml	A	162	170	tantalum	TRIVIAL
10.1016#j.jcrysgro.2011.07.012.xml	A	190	197	ammonia	TRIVIAL
10.1016#j.jcrysgro.2011.07.012.xml	A	300	307	ammonia	TRIVIAL
10.1016#j.jcrysgro.2011.07.012.xml	A	413	420	ammonia	TRIVIAL
10.1016#j.jcrysgro.2011.07.012.xml	A	447	454	nitride	TRIVIAL
10.1016#j.jcrysgro.2011.07.012.xml	A	201	220	monomethylhydrazine	TRIVIAL
10.1016#j.jcrysgro.2011.07.012.xml	A	222	225	MMH	TRIVIAL
10.1016#j.jcrysgro.2011.07.012.xml	A	312	315	MMH	TRIVIAL
10.1016#j.jcrysgro.2011.07.012.xml	A	541	544	MMH	TRIVIAL
10.1016#j.jcrysgro.2011.07.012.xml	A	609	615	Quartz	TRIVIAL
10.1016#j.jcrysgro.2011.07.012.xml	A	232	240	nitrogen	TRIVIAL
10.1016#j.jcrysgro.2011.07.012.xml	A	562	570	nitrogen	TRIVIAL
10.1016#j.jcrysgro.2011.07.012.xml	A	576	581	Ta3N5	TRIVIAL
10.1016#j.jmst.2017.07.012.xml	A	37	45	aluminum	TRIVIAL
10.1016#j.jmst.2017.07.012.xml	A	156	164	aluminum	TRIVIAL
10.1016#j.jmst.2017.07.012.xml	A	267	275	aluminum	TRIVIAL
10.1016#j.jmst.2017.07.012.xml	A	602	610	aluminum	TRIVIAL
10.1016#j.jmst.2017.07.012.xml	A	1266	1274	aluminum	TRIVIAL
10.1016#j.optmat.2010.08.009.xml	A	29	37	Y3Al5O12	TRIVIAL
10.1016#j.optmat.2010.08.009.xml	A	39	42	YAG	TRIVIAL
10.1016#j.optmat.2010.08.009.xml	A	1027	1030	YAG	TRIVIAL
10.1016#j.optmat.2010.08.009.xml	A	1175	1178	YAG	TRIVIAL
10.1016#j.optmat.2010.08.009.xml	A	254	257	YAG	TRIVIAL
10.1016#j.optmat.2010.08.009.xml	A	90	92	Ce	TRIVIAL
10.1016#j.optmat.2010.08.009.xml	A	94	96	Eu	TRIVIAL
10.1016#j.optmat.2010.08.009.xml	A	98	100	Sm	TRIVIAL
10.1016#j.optmat.2010.08.009.xml	A	106	108	Pr	TRIVIAL
10.1016#j.optmat.2010.08.009.xml	A	390	402	yttrium(III)	TRIVIAL
10.1016#j.optmat.2010.08.009.xml	A	404	417	aluminum(III)	TRIVIAL
10.1016#j.optmat.2010.08.009.xml	A	487	507	poly(ethylene oxide)	TRIVIAL
10.1016#j.optmat.2010.08.009.xml	A	885	889	Ce3+	TRIVIAL
10.1016#j.optmat.2010.08.009.xml	A	902	906	Eu3+	TRIVIAL
10.1016#j.optmat.2010.08.009.xml	A	908	912	Sm3+	TRIVIAL
10.1016#j.optmat.2010.08.009.xml	A	914	918	Pr3+	TRIVIAL
10.1016#j.optmat.2010.08.009.xml	A	371	378	ethanol	TRIVIAL
10.1016#j.optmat.2010.08.009.xml	A	443	458	propylene oxide	TRIVIAL
10.1016#j.optmat.2010.08.009.xml	A	788	794	YAG:RE	TRIVIAL
10.1016#j.ceramint.2014.03.160.xml	A	5	10	BaCo2	TRIVIAL
10.1016#j.ceramint.2014.03.160.xml	A	36	41	BaCo2	TRIVIAL
10.1016#j.ceramint.2014.03.160.xml	A	36	62	BaCo2−x Mg x Fe16O27 (x≤1)	TRIVIAL
10.1016#j.ceramint.2014.03.160.xml	A	36	56	BaCo2−x Mg x Fe16O27	TRIVIAL
10.1016#j.ceramint.2014.03.160.xml	A	805	812	BaCo2-W	TRIVIAL
10.1016#j.ceramint.2014.03.160.xml	A	1107	1127	BaCo2-W hexaferrites	TRIVIAL
10.1016#j.ceramint.2014.03.160.xml	A	18	30	hexaferrites	TRIVIAL
10.1016#j.ceramint.2014.03.160.xml	A	818	830	hexaferrites	TRIVIAL
10.1016#j.ceramint.2014.03.160.xml	A	955	967	hexaferrites	TRIVIAL
10.1016#j.ceramint.2014.03.160.xml	A	643	652	magnesium	TRIVIAL
10.1016#j.ceramint.2014.03.160.xml	A	716	720	Mg2+	TRIVIAL
10.1016#j.ceramint.2014.03.160.xml	A	1009	1013	Mg2+	TRIVIAL
10.1016#j.ijadhadh.2011.01.002.xml	A	43	48	epoxy	TRIVIAL
10.1016#j.ijadhadh.2011.01.002.xml	A	557	562	epoxy	TRIVIAL
10.1016#j.ijadhadh.2011.01.002.xml	A	583	615	1-(2-aminoethyl)piperazine epoxy	TRIVIAL
10.1016#j.ijadhadh.2011.01.002.xml	A	583	609	1-(2-aminoethyl)piperazine	TRIVIAL
10.1016#j.ijadhadh.2011.01.002.xml	A	629	645	piperidine epoxy	TRIVIAL
10.1016#j.ijadhadh.2011.01.002.xml	A	768	784	piperidine epoxy	TRIVIAL
10.1016#j.ijadhadh.2011.01.002.xml	A	71	87	diglycidyl ether	TRIVIAL
10.1016#j.ijadhadh.2011.01.002.xml	A	91	102	bisphenol A	TRIVIAL
10.1016#j.ijadhadh.2011.01.002.xml	A	122	138	aliphatic amines	TRIVIAL
10.1016#j.ijadhadh.2011.01.002.xml	A	629	639	piperidine	TRIVIAL
10.1016#j.ijadhadh.2011.01.002.xml	A	914	922	hydroxyl	TRIVIAL
10.1016#j.bios.2015.08.005.xml	A	114	116	Mn	TRIVIAL
10.1016#j.bios.2015.08.005.xml	A	322	324	Mn	TRIVIAL
10.1016#j.bios.2015.08.005.xml	A	624	626	Mn	TRIVIAL
10.1016#j.bios.2015.08.005.xml	A	828	830	Mn	TRIVIAL
10.1016#j.bios.2015.08.005.xml	A	2	8	silver	TRIVIAL
10.1016#j.bios.2015.08.005.xml	A	24	29	AgNPs	TRIVIAL
10.1016#j.bios.2015.08.005.xml	A	451	456	AgNPs	TRIVIAL
10.1016#j.bios.2015.08.005.xml	A	869	874	AgNPs	TRIVIAL
10.1016#j.bios.2015.08.005.xml	A	123	126	ZnS	TRIVIAL
10.1016#j.bios.2015.08.005.xml	A	331	334	ZnS	TRIVIAL
10.1016#j.bios.2015.08.005.xml	A	633	636	ZnS	TRIVIAL
10.1016#j.optcom.2010.03.059.xml	A	0	16	Molybdenum oxide	TRIVIAL
10.1016#j.msec.2013.11230.037.xml	A	0	19	Ti–25Nb–3Mo–3Zr–2Sn	TRIVIAL
10.1016#j.jelechem.2007.09.033.xml	A	40	62	horseradish peroxidase	TRIVIAL
10.1016#j.jelechem.2007.09.033.xml	A	157	161	gold	TRIVIAL
10.1016#j.jelechem.2007.09.033.xml	A	745	749	gold	TRIVIAL
10.1016#j.jelechem.2007.09.033.xml	A	1135	1139	gold	TRIVIAL
10.1016#j.jelechem.2007.09.033.xml	A	313	319	thiols	TRIVIAL
10.1016#j.jelechem.2007.09.033.xml	A	642	648	thiols	TRIVIAL
10.1016#j.jelechem.2007.09.033.xml	A	798	804	thiols	TRIVIAL
10.1016#j.jelechem.2007.09.033.xml	A	347	353	carbon	TRIVIAL
10.1016#j.jelechem.2007.09.033.xml	A	409	421	thiol carbon	TRIVIAL
10.1016#j.jelechem.2007.09.033.xml	A	819	825	carbon	TRIVIAL
10.1016#j.jelechem.2007.09.033.xml	A	1301	1314	glutaraldeyde	TRIVIAL
10.1016#j.jelechem.2007.09.033.xml	A	1397	1414	hydrogen peroxide	TRIVIAL
10.1016#j.jelechem.2007.09.033.xml	A	1451	1461	cysteamine	TRIVIAL
10.1016#j.jelechem.2007.09.033.xml	A	1606	1610	H2O2	TRIVIAL
10.1016#S1872-2067(20)63623-3.xml	A	41	44	CO2	TRIVIAL
10.1016#S1872-2067(20)63623-3.xml	A	363	366	CO2	TRIVIAL
10.1016#S1872-2067(20)63623-3.xml	A	729	732	CO2	TRIVIAL
10.1016#S1872-2067(20)63623-3.xml	A	988	991	CO2	TRIVIAL
10.1016#S1872-2067(20)63623-3.xml	A	1642	1645	CO2	TRIVIAL
10.1016#S1872-2067(20)63623-3.xml	A	1774	1777	CO2	TRIVIAL
10.1016#S1872-2067(20)63623-3.xml	A	745	747	CO	TRIVIAL
10.1016#S1872-2067(20)63623-3.xml	A	995	997	CO	TRIVIAL
10.1016#S1872-2067(20)63623-3.xml	A	441	452	Cd0.8Zn0.2S	TRIVIAL
10.1016#S1872-2067(20)63623-3.xml	A	634	645	Cd0.8Zn0.2S	TRIVIAL
10.1016#S1872-2067(20)63623-3.xml	A	859	870	Cd0.8Zn0.2S	TRIVIAL
10.1016#S1872-2067(20)63623-3.xml	A	1595	1606	Cd0.8Zn0.2S	TRIVIAL
10.1016#S1872-2067(20)63623-3.xml	A	577	591	sodium citrate	TRIVIAL
10.1016#S1872-2067(20)63623-3.xml	A	462	469	C8Z2S-F	TRIVIAL
10.1016#S1872-2067(20)63623-3.xml	A	1066	1073	C8Z2S-F	TRIVIAL
10.1016#S1872-2067(20)63623-3.xml	A	1267	1274	C8Z2S-F	TRIVIAL
10.1016#j.ceja.2021.100105.xml A	4	18	graphene oxide	TRIVIAL
10.1016#j.ceja.2021.100105.xml A	20	36	nickel phosphate	TRIVIAL
10.1016#j.ceja.2021.100105.xml A	4	36	graphene oxide @nickel phosphate	TRIVIAL
10.1016#j.ceja.2021.100105.xml	A	38	44	GO:NPO	TRIVIAL
10.1016#j.ceja.2021.100105.xml	A	147	153	GO:NPO	TRIVIAL
10.1016#j.ceja.2021.100105.xml	A	292	298	GO:NPO	TRIVIAL
10.1016#j.ceja.2021.100105.xml	A	558	564	GO:NPO	TRIVIAL
10.1016#j.ceja.2021.100105.xml	A	470	475	NiPO4	TRIVIAL
10.1016#j.ceja.2021.100105.xml	A	585	593	hydrogen	TRIVIAL
10.1016#j.ceja.2021.100105.xml	A	933	941	hydrogen	TRIVIAL
10.1016#j.ceja.2021.100105.xml	A	743	759	GO-NiO6/NiO4-PO4	TRIVIAL
10.1016#j.ceja.2021.100105.xml	A	743	750	GO-NiO6	TRIVIAL
10.1016#j.ceja.2021.100105.xml	A	751	759	NiO4-PO4	TRIVIAL
10.1016#j.tsf.2016.07.027.xml	A	11	19	Cu2SnSe3	TRIVIAL
10.1016#j.tsf.2016.07.027.xml	A	1091	1099	Cu2SnSe3	TRIVIAL
10.1016#j.tsf.2016.07.027.xml	A	193	201	selenium	TRIVIAL
10.1016#j.tsf.2016.07.027.xml	A	651	655	SnSe	TRIVIAL
10.1016#j.tsf.2016.07.027.xml	A	1144	1148	SnSe	TRIVIAL
10.1016#j.saa.2004.09.025.xml	A	72	79	vanadyl	TRIVIAL
10.1016#j.saa.2004.09.025.xml	A	803	806	V4+	TRIVIAL
10.1016#j.saa.2004.09.025.xml	A	835	838	V5+	TRIVIAL
10.1016#j.saa.2004.09.025.xml	A	88	104	zinc lead borate	TRIVIAL
10.1016#j.saa.2004.09.025.xml	A	317	333	zinc lead borate	TRIVIAL
10.1016#j.saa.2004.09.025.xml	A	961	977	zinc lead borate	TRIVIAL
10.1016#j.saa.2004.09.025.xml	A	106	118	ZnO–PbO–B2O3	TRIVIAL
10.1016#j.saa.2004.09.025.xml	A	233	237	VO2+	TRIVIAL
10.1016#j.saa.2004.09.025.xml	A	304	308	VO2+	TRIVIAL
10.1016#j.saa.2004.09.025.xml	A	658	662	VO2+	TRIVIAL
10.1016#j.saa.2004.09.025.xml	A	950	954	VO2+	TRIVIAL
10.1016#j.saa.2004.09.025.xml	A	1248	1252	VO2+	TRIVIAL
10.1016#j.saa.2004.09.025.xml	A	502	506	V2O5	TRIVIAL
10.1016#j.saa.2004.09.025.xml	A	744	748	V2O5	TRIVIAL
10.1016#j.saa.2004.09.025.xml	A	549	552	ZnO	TRIVIAL
10.1016#j.saa.2004.09.025.xml	A	611	614	ZnO	TRIVIAL
10.1016#j.rinp.2018.11.013.xml	A	180	197	Gallium Phosphide	TRIVIAL
10.1016#j.rinp.2018.11.013.xml	A	199	202	GaP	TRIVIAL
10.1016#j.ancr.2015.10.003.xml	A	89	133	7-O-tert-butyldiphenylsilyl-4-methylcoumarin	TRIVIAL
10.1016#j.ancr.2015.10.003.xml	A	135	141	TBDPSC	TRIVIAL
10.1016#j.ancr.2015.10.003.xml	A	357	363	TBDPSC	TRIVIAL
10.1016#j.ancr.2015.10.003.xml	A	567	573	TBDPSC	TRIVIAL
10.1016#j.ancr.2015.10.003.xml	A	246	254	fluoride	TRIVIAL
10.1016#j.ancr.2015.10.003.xml	A	414	422	fluoride	TRIVIAL
10.1016#j.ancr.2015.10.003.xml	A	453	461	fluoride	TRIVIAL
10.1016#j.ancr.2015.10.003.xml	A	545	553	Fluoride	TRIVIAL
10.1016#j.ancr.2015.10.003.xml	A	702	710	fluoride	TRIVIAL
10.1016#j.elecom.2007.01.043.xml	A	151	155	BSDE	TRIVIAL
10.1016#j.elecom.2007.01.043.xml	A	343	347	BSDE	TRIVIAL
10.1016#j.elecom.2007.01.043.xml	A	584	588	BSDE	TRIVIAL
10.1016#j.elecom.2007.01.043.xml	A	54	61	lithium	TRIVIAL
10.1016#j.elecom.2007.01.043.xml	A	433	440	lithium	TRIVIAL
10.1016#j.elecom.2007.01.043.xml	A	1068	1075	lithium	TRIVIAL
10.1007#s11244-012-9826-y.html	A	16	29	metal halides	TRIVIAL
10.1007#s11244-012-9826-y.html	A	34	43	triflates	TRIVIAL
10.1007#s11244-012-9826-y.html	A	80	89	d-glucose	TRIVIAL
10.1007#s11244-012-9826-y.html	A	229	238	d-glucose	TRIVIAL
10.1007#s11244-012-9826-y.html	A	463	472	d-glucose	TRIVIAL
10.1007#s11244-012-9826-y.html	A	583	592	d-glucose	TRIVIAL
10.1007#s11244-012-9826-y.html	A	724	733	d-glucose	TRIVIAL
10.1007#s11244-012-9826-y.html	A	375	383	Al(OTf)3	TRIVIAL
10.1007#s11244-012-9826-y.html	A	483	491	Al(OTf)3	TRIVIAL
10.1007#s11244-012-9826-y.html	A	93	96	HMF	TRIVIAL
10.1007#s11244-012-9826-y.html	A	346	349	HMF	TRIVIAL
10.1007#s11244-012-9826-y.html	A	425	428	HMF	TRIVIAL
10.1007#s11244-012-9826-y.html	A	100	104	DMSO	TRIVIAL
10.1007#s11244-012-9826-y.html	A	106	114	Chromium	TRIVIAL
10.1007#s11244-012-9826-y.html	A	119	128	aluminium	TRIVIAL
10.1007#s11244-012-9826-y.html	A	596	606	d-fructose	TRIVIAL
10.1016#j.tet.2004.08.050.xml	A	0	17	Benzylaminomethyl	TRIVIAL
10.1016#j.tet.2004.08.050.xml	A	65	70	BINOL	TRIVIAL
10.1016#j.tet.2004.08.050.xml	A	238	255	(S)-mandelic acid	TRIVIAL
10.1016#j.tet.2004.08.050.xml	A	167	180	mandelic acid	TRIVIAL
10.1016#j.tet.2004.08.050.xml	A	242	255	mandelic acid	TRIVIAL
10.1016#j.tet.2004.08.050.xml	A	185	217	N-benzyloxycarbonylphenylglycine	TRIVIAL
10.1016#j.tet.2004.08.050.xml	A	430	462	N-benzyloxycarbonylphenylglycine	TRIVIAL
10.1016#j.tet.2004.08.050.xml	A	428	462	d-N-benzyloxycarbonylphenylglycine	TRIVIAL
10.1016#j.matpr.2020.05.226.xml	A	14	26	Metal Oxides	TRIVIAL
10.1016#j.matpr.2020.05.226.xml	A	211	223	Copper Oxide	TRIVIAL
10.1016#j.matpr.2020.05.226.xml	A	327	339	Copper Oxide	TRIVIAL
10.1016#j.matpr.2020.05.226.xml	A	354	360	Indium	TRIVIAL
10.1016#j.matpr.2020.05.226.xml	A	367	376	Tin Oxide	TRIVIAL
10.1016#j.ijleo.2011.06.002.xml	A	15	25	amino acid	TRIVIAL
10.1016#j.ijleo.2011.06.002.xml	A	140	150	amino acid	TRIVIAL
10.1016#j.ijleo.2011.06.002.xml	A	126	135	l-alanine	TRIVIAL
10.1016#j.ijleo.2011.06.002.xml	A	811	820	l-alanine	TRIVIAL
10.1016#j.ijleo.2011.06.002.xml	A	155	166	maleic acid	TRIVIAL
10.1016#j.ijleo.2011.06.002.xml	A	796	807	maleic acid	TRIVIAL
10.1016#j.ceramint.2019.09.193.xml	A	132	136	Gold	TRIVIAL
10.1016#j.ceramint.2019.09.193.xml	A	192	209	sodalime silicate	TRIVIAL
10.1016#j.ceramint.2019.09.193.xml	A	1179	1181	Si	TRIVIAL
10.1016#j.jpcs.2014.06.006.xml	A	7	14	ZnAl2O4	TRIVIAL
10.1016#j.jpcs.2014.06.006.xml	A	16	23	gahnite	TRIVIAL
10.1016#j.jpcs.2014.06.006.xml	A	87	89	Zn	TRIVIAL
10.1016#j.jpcs.2014.06.006.xml	A	68	70	Mn	TRIVIAL
10.1016#j.jpcs.2014.06.006.xml	A	976	978	Mn	TRIVIAL
10.1016#j.jpcs.2014.06.006.xml	A	1267	1269	Mn	TRIVIAL
10.1016#j.jpcs.2014.06.006.xml	A	173	182	manganese	TRIVIAL
10.1016#j.jpcs.2014.06.006.xml	A	909	918	manganese	TRIVIAL
10.1016#j.solidstatesciences.2014.10.005.xml	A	83	91	graphene	TRIVIAL
10.1016#j.solidstatesciences.2014.10.005.xml	A	137	139	Co	TRIVIAL
10.1016#j.solidstatesciences.2014.10.005.xml	A	145	147	Ni	TRIVIAL
10.1016#j.solidstatesciences.2014.10.005.xml	A	238	241	RGO	TRIVIAL
10.1016#j.solidstatesciences.2014.10.005.xml	A	359	362	EDA	TRIVIAL
10.1016#j.solidstatesciences.2014.10.005.xml	A	430	432	N2	TRIVIAL
10.1016#j.solidstatesciences.2014.10.005.xml	A	160	168	Fe51Co49	TRIVIAL
10.1016#j.solidstatesciences.2014.10.005.xml	A	170	178	Fe48Ni52	TRIVIAL
10.1016#j.solidstatesciences.2014.10.005.xml	A	180	188	Ni49Co51	TRIVIAL
10.1016#j.solidstatesciences.2014.10.005.xml	A	190	198	Co51Cu49	TRIVIAL
10.1016#j.solidstatesciences.2014.10.005.xml	A	204	212	Ni52Cu48	TRIVIAL
10.1016#j.solidstatesciences.2014.10.005.xml	A	342	357	ethylenediamine	TRIVIAL
10.1016#j.solidstatesciences.2014.10.005.xml	A	682	697	ethylenediamine	TRIVIAL
10.1016#j.solidstatesciences.2014.10.005.xml	A	222	236	graphene oxide	TRIVIAL
10.1016#j.solidstatesciences.2014.10.005.xml	A	364	378	graphene oxide	TRIVIAL
10.1016#j.solidstatesciences.2014.10.005.xml	A	389	406	hydrazine hydrate	TRIVIAL
10.1016#j.solidstatesciences.2014.10.005.xml	A	534	538	NaOH	TRIVIAL
10.1016#j.solidstatesciences.2014.10.005.xml	A	543	551	N2H4·H2O	TRIVIAL
10.1016#j.optcom.2018.11.058.xml	A	241	256	lithium niobate	TRIVIAL
10.1016#j.optcom.2018.11.058.xml	A	570	585	lithium niobate	TRIVIAL
10.1016#j.optcom.2018.11.058.xml	A	686	701	lithium niobate	TRIVIAL
10.1016#j.optcom.2018.11.058.xml	A	258	260	LN	TRIVIAL
10.1016#j.optcom.2018.11.058.xml	A	499	501	LN	TRIVIAL
10.1016#j.optcom.2018.11.058.xml	A	600	602	LN	TRIVIAL
10.1016#j.optcom.2018.11.058.xml	A	713	715	LN	TRIVIAL
10.1016#j.optcom.2018.11.058.xml	A	732	734	LN	TRIVIAL
10.1016#j.optcom.2018.11.058.xml	A	873	875	LN	TRIVIAL
10.1016#j.optcom.2018.11.058.xml	A	1058	1060	LN	TRIVIAL
10.1016#j.optcom.2018.11.058.xml	A	1121	1123	LN	TRIVIAL
10.1016#j.optcom.2018.11.058.xml	A	1333	1335	LN	TRIVIAL
10.1016#j.optcom.2018.11.058.xml	A	1458	1460	LN	TRIVIAL
10.1016#j.optcom.2018.11.058.xml	A	266	281	silicon nitride	TRIVIAL
10.1016#j.optcom.2018.11.058.xml	A	283	288	Si3N4	TRIVIAL
10.1016#j.optcom.2018.11.058.xml	A	506	511	Si3N4	TRIVIAL
10.1016#j.optcom.2018.11.058.xml	A	540	545	Si3N4	TRIVIAL
10.1016#j.optcom.2018.11.058.xml	A	937	942	Si3N4	TRIVIAL
10.1016#j.optcom.2018.11.058.xml	A	1201	1206	Si3N4	TRIVIAL
10.1016#j.optcom.2018.11.058.xml	A	1339	1344	Si3N4	TRIVIAL
10.1016#j.optcom.2018.11.058.xml	A	1465	1470	Si3N4	TRIVIAL
10.1016#j.polymer.2017.02.012.xml	A	22	42	tris(ethylcarbamate)	TRIVIAL
10.1016#j.polymer.2017.02.012.xml	A	44	48	CTEC	TRIVIAL
10.1016#j.polymer.2017.02.012.xml	A	400	404	CTEC	TRIVIAL
10.1016#j.polymer.2017.02.012.xml	A	1279	1283	CTEC	TRIVIAL
10.1016#j.polymer.2017.02.012.xml	A	85	89	CTBC	TRIVIAL
10.1016#j.polymer.2017.02.012.xml	A	406	410	CTBC	TRIVIAL
10.1016#j.polymer.2017.02.012.xml	A	993	997	CTBC	TRIVIAL
10.1016#j.polymer.2017.02.012.xml	A	1285	1289	CTBC	TRIVIAL
10.1016#j.polymer.2017.02.012.xml	A	134	139	CTODC	TRIVIAL
10.1016#j.polymer.2017.02.012.xml	A	416	421	CTODC	TRIVIAL
10.1016#j.polymer.2017.02.012.xml	A	1295	1300	CTODC	TRIVIAL
10.1016#j.polymer.2017.02.012.xml	A	433	448	tetrahydrofuran	TRIVIAL
10.1016#j.polymer.2017.02.012.xml	A	710	718	hydrogen	TRIVIAL
10.1016#j.polymer.2017.02.012.xml	A	1259	1267	hydrogen	TRIVIAL
10.1016#j.polymer.2017.02.012.xml	A	1208	1222	alkylcarbamate	TRIVIAL
10.1016#j.nimb.2005.02.014.xml	A	44	46	Ce	TRIVIAL
10.1016#j.nimb.2005.02.014.xml	A	53	77	strontium barium niobate	TRIVIAL
10.1016#j.nimb.2005.02.014.xml	A	79	82	SBN	TRIVIAL
10.1016#j.nimb.2005.02.014.xml	A	781	784	SBN	TRIVIAL
10.1016#j.nimb.2005.02.014.xml	A	109	114	boron	TRIVIAL
10.1016#j.nimb.2005.02.014.xml	A	226	231	boron	TRIVIAL
10.1016#j.nimb.2005.02.014.xml	A	680	685	boron	TRIVIAL
10.1016#j.nimb.2005.02.014.xml	A	765	770	boron	TRIVIAL
10.1016#j.msec.2016.04.064.xml	A	124	142	thiacalix[4]arenes	TRIVIAL
10.1016#j.msec.2016.04.064.xml	A	36	54	polyurethane/Fe3O4	TRIVIAL
10.1016#j.msec.2016.04.064.xml	A	166	171	Fe3O4	TRIVIAL
10.1016#j.msec.2016.04.064.xml	A	193	198	Fe3O4	TRIVIAL
10.1016#j.msec.2016.04.064.xml	A	286	291	Fe3O4	TRIVIAL
10.1016#j.msec.2016.04.064.xml	A	408	413	Fe3O4	TRIVIAL
10.1016#j.msec.2016.04.064.xml	A	625	630	Fe3O4	TRIVIAL
10.1016#j.msec.2016.04.064.xml	A	753	758	Fe3O4	TRIVIAL
10.1016#j.msec.2016.04.064.xml	A	1138	1143	Fe3O4	TRIVIAL
10.1016#j.msec.2016.04.064.xml	A	1174	1179	Fe3O4	TRIVIAL
10.1016#j.msec.2016.04.064.xml	A	1306	1311	Fe3O4	TRIVIAL
10.1016#j.msec.2016.04.064.xml	A	187	198	TC4As-Fe3O4	TRIVIAL
10.1016#j.msec.2016.04.064.xml	A	619	630	TC4As-Fe3O4	TRIVIAL
10.1016#j.msec.2016.04.064.xml	A	1132	1143	TC4As-Fe3O4	TRIVIAL
10.1016#j.msec.2016.04.064.xml	A	240	248	hydroxyl	TRIVIAL
10.1016#j.msec.2016.04.064.xml	A	144	149	TC4As	TRIVIAL
10.1016#j.msec.2016.04.064.xml	A	311	316	TC4As	TRIVIAL
10.1016#j.msec.2016.04.064.xml	A	957	962	TC4As	TRIVIAL
10.1016#j.msec.2016.04.064.xml	A	1285	1290	TC4As	TRIVIAL
10.1016#j.msec.2016.04.064.xml	A	503	515	polyurethane	TRIVIAL
10.1016#j.msec.2016.04.064.xml	A	1015	1027	polyurethane	TRIVIAL
10.1016#j.msec.2016.04.064.xml	A	1205	1217	polyurethane	TRIVIAL
10.1016#j.msec.2016.04.064.xml	A	1330	1342	polyurethane	TRIVIAL
10.1016#j.ceramint.2018.09.076.xml	A	350	352	Gd	TRIVIAL
10.1016#j.ceramint.2018.09.076.xml	A	1474	1478	SGBT	TRIVIAL
10.1016#j.ceramint.2018.09.076.xml	A	54	65	SrBi4Ti4O15	TRIVIAL
10.1016#j.ceramint.2018.09.076.xml	A	90	110	Sr1-xGd2×/3Bi4Ti4O15	TRIVIAL
10.1016#j.ceramint.2018.09.076.xml	A	1000	1006	oxygen	TRIVIAL
10.1016#j.heliyon.2020.e05464.xml	A	87	92	2C5FP	TRIVIAL
10.1016#j.heliyon.2020.e05464.xml	A	255	260	2C5FP	TRIVIAL
10.1016#j.heliyon.2020.e05464.xml	A	896	901	2C5FP	TRIVIAL
10.1016#j.heliyon.2020.e05464.xml	A	1170	1182	Tyrosyl-tRNA	TRIVIAL
10.1016#j.heliyon.2020.e05464.xml	A	61	85	2-chloro-5-fluoro phenol	TRIVIAL
10.1016#j.heliyon.2020.e05464.xml	A	229	253	2-chloro-5-fluoro phenol	TRIVIAL
10.1016#j.heliyon.2020.e05464.xml	A	777	785	hydrogen	TRIVIAL
10.1016#j.heliyon.2020.e05464.xml	A	1236	1244	hydrogen	TRIVIAL
10.1016#j.heliyon.2020.e05464.xml	A	1219	1247	dihydroorotate dehydrogenase	TRIVIAL
10.1016#j.triboint.2008.02.019.xml	A	118	137	Fe0.5–Cr0.5–alumina	TRIVIAL
10.1016#j.triboint.2008.02.019.xml	A	277	285	hydrogen	TRIVIAL
10.1016#j.triboint.2008.02.019.xml	A	130	136	alumin	TRIVIAL
10.1016#j.triboint.2008.02.019.xml	A	467	473	alumin	TRIVIAL
10.1016#S0022-3093(97)00481-X.xml	A	116	122	silica	TRIVIAL
10.1016#S0022-3093(97)00481-X.xml	A	314	322	alkoxide	TRIVIAL
10.1016#S0022-3093(97)00481-X.xml	A	388	396	alkoxide	TRIVIAL
10.1016#S0022-3093(97)00481-X.xml	A	575	583	alkoxide	TRIVIAL
10.1016#S0022-3093(97)00481-X.xml	A	380	387	silicon	TRIVIAL
10.1016#S0022-3093(97)00481-X.xml	A	516	533	tetraethoxysilane	TRIVIAL
10.1016#j.tet.2016.01.019.xml	A	29	43	triphenylamine	TRIVIAL
10.1016#j.tet.2016.01.019.xml	A	48	64	benzothiadiazole	TRIVIAL
10.1016#j.tet.2016.01.019.xml	A	236	248	dicyanovinyl	TRIVIAL
10.1016#j.tet.2016.01.019.xml	A	329	341	dicyanovinyl	TRIVIAL
10.1016#j.tet.2016.01.019.xml	A	454	466	dicyanovinyl	TRIVIAL
10.1016#j.solmat.2005.04.014.xml	A	40	58	ZincPhthalocyanine	TRIVIAL
10.1016#j.solmat.2005.04.014.xml	A	60	64	ZnPc	TRIVIAL
10.1016#j.solmat.2005.04.014.xml	A	658	662	ZnPc	TRIVIAL
10.1016#j.solmat.2005.04.014.xml	A	101	107	copper	TRIVIAL
10.1016#j.solmat.2005.04.014.xml	A	109	115	silver	TRIVIAL
10.1016#j.solmat.2005.04.014.xml	A	120	129	aluminium	TRIVIAL
10.1016#S0032-3861(00)00861-2.xml	A	79	94	tetrahydrofuran	TRIVIAL
10.1016#j.jcrysgro.2015.01.019.xml	A	35	41	GaAsBi	TRIVIAL
10.1016#j.jcrysgro.2015.01.019.xml	A	368	374	GaAsBi	TRIVIAL
10.1016#j.jcrysgro.2015.01.019.xml	A	35	39	GaAs	TRIVIAL
10.1016#j.jcrysgro.2015.01.019.xml	A	151	155	GaAs	TRIVIAL
10.1016#j.jcrysgro.2015.01.019.xml	A	368	372	GaAs	TRIVIAL
10.1016#j.jcrysgro.2015.01.019.xml	A	385	389	GaAs	TRIVIAL
