# Supplementary material for: OpticalBERT and OpticalTable-SQA: Text- and Table-Based Language Models for the Optical-Materials Domain
Source: J Chem Inf Model. 2023 Mar 20;63(7):1961–81. doi: 10.1021/acs.jcim.2c01259 (PMC10091421; doi:10.1021/acs.jcim.2c01259)
Supplement: Supplementary file 1 — ci2c01259_si_002.zip [file ci2c01259_si_002.zip › SIrev/cner_test_dataset_paragraph.txt]

10.1016#j.applthermaleng.2013.06.055.xml		An optical differential scanning calorimeter (DSC) system was used in studying the thermal properties of phase change material (PCM). In this study, several typical PCMs were studied on its thermal properties by the optical DSC system. These PCMs are sodium sulfate (Na2SO4·10H2O), paraffin, n-octadecane, and the paraffin/n-octadecane composites at different mass ratios. The thermal properties and…
10.1016#j.mtcomm.2020.101665.xml		Spinel-type Fe2SiO4 has been one of the materials receiving much attention in the field of new spintronics and optoelectronics materials, due to its promising physical properties of high transparency achieved experimentally. In this research, we systematically investigate the structural stabilities, elastic, optical and magnetic, properties of Fe2SiO4 spinel using the first-principles theory with…
10.1016#j.micromeso.2003.11.011.xml		Transparent mesoporous silica films were successfully prepared by spin-coating on silicon wafers at room temperature. The X-ray diffraction patterns of the films indicate that both hexagonal and cubic mesoporous films can be formed by varying the surfactant to silicon mole ratio. These films have reasonable thermal stability and are calcinable up to 670 °C and crack free when thickness is less th…
10.1016#j.jallcom.2019.02.277.xml		Oxy-fluoro tellurophosphate glasses with molar composition (40-x)P2O5-20TeO2-20ZnF2-20RO-xEu2O3 (where R = Ca, Sr, and Ba and x = 1) were prepared by melt quenching technique. The structural, optical, and photoluminescent properties were studied for the prepared glass. The Fourier transform infrared (FT-IR) studies revealed the presence of poly-phosphate structure and maximum depolymerization was…
10.1016#0008-6215(94)00249-F.xml		The characterization of the main composite sugars of commercial gelling red algae galactans (agarose, iota and kappa carrageenans) by methanolysis and separation of the methyl glycosides produced by high performance liquid chromatography is described. The methanolysis (methanolic hydrochloric acid strength, temperature, and reaction time) was optimized in order to release monosaccharides in near …
10.1016#S0960-8974(97)00031-4.xml		The development of II–VI MOVPE is reviewed, contrasting the narrow bandgap materials with the wide bandgap. Common issues are the need to grow the layers at lower temperatures than their III–V cousins in order to avoid point defects. This means that II–VI MOVPE occurs in a surface kinetic regime for precursor decomposition and has stimulated a lot of research on alternative precursors. The narrow…		A fast and simple method using Total Reflection X-ray Fluorescence has been developed for the determination of platinum plasma concentrations of patients undergoing chemotherapy with Pt-bearing drugs. Avoiding chemical digestion, micro liter amounts of blood plasma are employed using Compton peak standardization and the use of matrix-matched spiked samples with known amounts of platinum for spect…
10.1016#j.physe.2011.06.009.xml		Within tight-binding model, the band gaps of armchair and zigzag carbon nanotubes (CNTs) under both uniaxial tensile and torsional strains have been studied. It is found that the changes in band gaps of CNTs depend strongly on the strain type. The torsional strain can induce a band gap for armchair CNTs, but it has little effect on band gap of the zigzag CNTs. While the tensile strain has great e…
10.1016#j.jcrysgro.2011.07.012.xml		TaN x thin films were grown at temperatures ranging from 200 to 375°C using atomic layer deposition (ALD). Pentakis(dimethylamino)tantalum (PDMAT) was used as a tantalum source with either ammonia or monomethylhydrazine (MMH) as a nitrogen co-reactant. Self-limiting behaviour was observed for both ammonia and MMH processes, with growth rates of 0.6 and 0.4Å/cycle, respectively at 300°C. Films dep…
10.1016#j.jmst.2017.07.012.xml		As structural materials, closed-cell aluminum foams possess obvious advantages in product dimension, strength and process economics compared with open cell aluminum foams. However, as a kind of structure-function integration materials, the application of closed-cell aluminum foams has been restricted greatly in acoustic fields due to the difficulty of sound wave penetration. It was reported that …
10.1016#j.optmat.2010.08.009.xml		We have prepared macroporous Y3Al5O12 (YAG) monoliths doped with rare earth (RE) ions (RE=Ce, Eu, Sm, and Pr) via the ionic precursor-derived sol–gel reaction accompanied by phase separation and investigated their fluorescence and scattering properties. YAG monoliths with well-defined bicontinuous macropores and skeletons were synthesized from the mixture of water and ethanol containing yttrium(I…
10.1016#j.ceramint.2014.03.160.xml		Pure BaCo2 W-type hexaferrites i.e. BaCo2−x Mg x Fe16O27 (x≤1) have been synthesized by the chemical co-precipitation method at 1223K and have been investigated for their structural, electrical and dielectric properties. The X-ray diffraction (XRD) patterns conformed to the standard single phase of the hexagonal W-type structure. We examined the surface morphology of the prepared samples by the u…
10.1016#j.ijadhadh.2011.01.002.xml		The mechanical and adhesives properties of epoxy formulations based on diglycidyl ether of bisphenol A cured with various aliphatic amines were evaluated in the glass state. Impact tests were used to determine the impact energy. The adhesive properties have been evaluated in terms single lap shear using steel adherends. Its durability in water at ambient temperature (24°C) and at 80°C has also be…
10.1016#j.bios.2015.08.005.xml		A silver nanoparticles (AgNPs)-enhanced time-resolved fluorescence (TR-FL) sensor based on long-lived fluorescent Mn-doped ZnS quantum dots (QDs) is developed for the sensitive detection of vascular endothelial growth factor-165 (VEGF165), a predominant cancer biomarker in cancer angiogenesis. The aptamers bond with the Mn-doped ZnS QDs and the BHQ-2 quencher-labelling strands hybridized in duple…
10.1016#j.optcom.2010.03.059.xml		Molybdenum oxide thin films were prepared by pulsed laser deposition. The as-deposited films were dark. Annealing the films in air at 400°C resulted in transparent films. These films were further annealed in vacuum at 300 and 400°C to investigate thermocoloration. The structural, chemical, and optical properties of the films were determined. All films were predominantly amorphous. The air-anneale…
10.1016#j.msec.2013.10.037.xml		Ti–25Nb–3Mo–3Zr–2Sn (TLM) substrates, which consist of pure β phase and duplex α+β phases were achieved by different heat treatment. Different substrates with and without α phase were subjected to surface mechanical attrition treatment (SMAT) for 5 and 30min, respectively. Investigated by transmission electron microscopy (TEM), it is found that the content and morphology of α phase in the TLM sub…
10.1016#j.jelechem.2007.09.033.xml		Different immobilization procedures for horseradish peroxidase (HRP) were investigated using, as support matrices, self-assembled monolayers (SAM) formed on gold electrodes. The influences of these immobilization processes in the biosensor performance were also evaluated. For this, monolayers were prepared from thiols with different structures, carbon chain sizes and terminal groups. It was shown…
10.1016#S1872-2067(20)63623-3.xml		The solar-driven catalytic conversion of CO2 to useful chemical fuels is regarded as an environmentally friendly approach to reduce the consumption of fossil fuels and mitigate the greenhouse effect. However, it is highly intriguing and challenging to promote the selectivity and efficiency of visible-light-responsive photocatalysts that favor the adsorption of CO2 in photoreduction processes. In …
10.1016#j.ceja.2021.100105.xml		The graphene oxide @nickel phosphate (GO:NPO) nanocomposites (NCs) are prepared by using a one-pot in-situ solar energy assisted method by varying GO:NPO ratio i.e. 0.00, 0.25, 0.50, 0.75, 1.00, 1.25, 1.50, and 2.00 without adding any surfactant or a structure-directing reagent. As produced GO:NPO nanosheets exhibited an improved photocatalytic activity due to the spatial seperation of charge car…
10.1016#j.tsf.2016.07.027.xml		Phase pure Cu2SnSe3 thin films were successfully obtained on glass substrates by annealing of successive ionic layer adsorption and reaction (SILAR) deposited thin films at 623K for an hour in selenium atmosphere. Structural, morphological, compositional, and optical properties of films were investigated, before and after annealing, via X-ray diffraction (XRD), scanning electron microscopy (SEM),…
10.1016#j.saa.2004.09.025.xml		Electron paramagnetic resonance (EPR) and optical absorption spectra of vanadyl ions in zinc lead borate (ZnO–PbO–B2O3) glass system have been studied. EPR spectra of all the glass samples exhibit resonance signals characteristic of VO2+ ions. The values of spin-Hamiltonian parameters indicate that the VO2+ ions in zinc lead borate glasses were present in octahedral sites with tetragonal compress…
10.1016#j.rinp.2018.11.013.xml		A novel design of Hexa Sectored Photonic Crystal Fiber (HS-PCF) with high nonlinearity and high birefringence has been revealed in this paper where core is slotted and filled with Gallium Phosphide (GaP). Finite Element Method has been used for numerical investigation of the proposed PCF along with finer mesh. Different optical parameters like nonlinearity, effective area, power fraction, birefri…
10.1016#j.ancr.2015.10.003.xml		In the present work, we have synthesized a new water soluble colorless chemical compound 7-O-tert-butyldiphenylsilyl-4-methylcoumarin (TBDPSC) that releases fluorescent molecules imparting blue fluorescence to the solution, upon interaction with fluoride ions in water. The blue fluorescence can be visualized using simple hand held ultraviolet (UV) lamps. TBDPSC has excellent sensitivity and selec…
10.1016#j.elecom.2007.01.043.xml		The gelation of multi-component solvent mixtures with lithium salts was investigated in the presence of gelator 4, 4′bis(stearoylamino)diphenyl ether (BSDE). Ordered structures can be formed by non-covalent interactions in both miscible and non-miscible solvent mixtures. In a non-miscible solvent mixture, there was a soluble competition for BSDE, which can be explained by the different polarities…
10.1007#s11244-012-9826-y.html		A wide range of metal halides and triflates were examined for the conversion of d-glucose to HMF in DMSO. Chromium and aluminium salts were identified as the most promising catalysts. The effect of process variables like initial d-glucose concentration (0.1–1.5 M), reaction time (5–360 min) and reaction temperature (100–140 °C) on the yield of HMF were examined at a fixed Al(OTf)3 concentration (…
10.1016#j.tet.2004.08.050.xml		Benzylaminomethyl groups are introduced to the 3,3′-positions of BINOL. The resulting compounds can be used to conduct the enantioselective fluorescent recognition of mandelic acid and N-benzyloxycarbonylphenylglycine. In the presence of (S)-mandelic acid, compound (R)-2 showed over 30-fold fluorescence enhancement with the ef [ef=enantiomeric fluorescence difference ratio=(I S−I 0)/(I R−I 0)] up…
10.1016#j.matpr.2020.05.226.xml		In industries Metal Oxides received attention owing to its salient features such as physical, chemical and optical properties. This work focused thickness, film composition, structural and optical properties of Copper Oxide thin films. A low cost, economically friendly electrodeposition technique has been employed to prepare Copper Oxide thin films on Indium doped Tin Oxide conducting glass subst…
10.1016#j.ijleo.2011.06.002.xml		In recent days amino acid single crystals are gaining importance due to good optical behavior. The title compound consists of l-alanine; an amino acid and maleic acid; an aromatic organic compound. It has been successfully synthesized and the single crystal has been grown by slow evaporation solution growth. The grown single crystal has been characterized by powder X-ray diffraction (PXRD) analys…
10.1016#j.ceramint.2019.09.193.xml		A novel approach to enhance the solar cell efficiency via employing a luminescent downshifting mechanism is presented in this work. Gold metal ions were diffused into a commercially available sodalime silicate glass using a versatile field-assisted solid-state ion diffusion technique under different experimental conditions. Some of these samples were irradiated with ns-laser to segregate the diff…
10.1016#j.jpcs.2014.06.006.xml		Powder ZnAl2O4 (gahnite) samples doped with 0, 4.3, 7.6 and 11.7at% Mn (in relation to Zn) were prepared by a sol–gel technique followed by thermal treatment. The effect of manganese doping on microstructure of the samples has been investigated by transmission electron microscopy and X-ray diffraction. Diffraction patterns showed that all samples were cubic with a spinel structure, space group Fd…
10.1016#j.solidstatesciences.2014.10.005.xml		A facile and effective solution phase reduction method was developed to synthesize graphene-based magnetic metal nanocomposites. Metals (Co, and Ni) or alloys (Fe51Co49, Fe48Ni52, Ni49Co51, Co51Cu49, and Ni52Cu48)/reduced graphene oxide (RGO) nanocomposites were successfully prepared by reduction of the corresponding aqueous metal ions and ethylenediamine (EDA)–graphene oxide (GO) with hydrazine …
10.1016#j.optcom.2018.11.058.xml		Integrated optical gyros (IOG) draw attention due to the remarkable promise of miniaturization, mass-manufacturability and high reliability. However, the wafer-scale integration of these devices is not available. A heterogeneous platform of lithium niobate (LN) and silicon nitride (Si3N4) waveguide is proposed in this study to enable the integration of phase modulator and resonator firstly, with …
10.1016#j.polymer.2017.02.012.xml		We prepared cellulose tris(ethylcarbamate) (CTEC), cellulose tris(n-butylcarbamate) (CTBC), and cellulose tris(n-octadecylcarbamate) (CTODC) samples with different molecular weight to determine their conformational properties in dilute solution. Weight average molar masses M w, z-average mean-square radii of gyration 〈S 2〉z, particle scattering functions P(q), and intrinsic viscosities [η] of the…
10.1016#j.nimb.2005.02.014.xml		We report a bi-layer optical waveguide in a Ce-doped strontium barium niobate (SBN) crystal formed by double boron ion implantation. The energies of the B+ and B3+ ions are 3 and 6MeV, respectively, while the doses of the two boron implantation are both 2×1014 ions/cm2. A classic m-lines arrangement is performed to investigate the waveguide properties of the sample. The reconstructed refractive i…
10.1016#j.msec.2016.04.064.xml		In this study, a series of magnetic polyurethane/Fe3O4 elastomer nanocomposites were prepared by covalently embedding novel thiacalix[4]arenes (TC4As) functionalized Fe3O4 nanoparticles (TC4As-Fe3O4) which contain macrocycles with reactive hydroxyl groups. Surface functionalization of Fe3O4 nanoparticles with TC4As macrocycles as unique reactive surface modifier not only gives specific characteri…
10.1016#j.ceramint.2018.09.076.xml		Aurivillius single-phase ceramics of Gd3+ substituted SrBi4Ti4O15 with nominal formula of Sr1-xGd2×/3Bi4Ti4O15 (where x = 0.00, 0.02, 0.04, 0.06, 0.08 and 0.1) herein denoted as SGBT-x have been prepared by using mixed oxide technique. The primary structural analysis from XRD study confirms that orthorhombic distortion to increase with increase in Gd-content, which was strongly supported by Raman…
10.1016#j.heliyon.2020.e05464.xml		The molecular structural dimerization of biologically potent 2-chloro-5-fluoro phenol (2C5FP) is optimized. A combined experimental and theoretical characteristics of vibrational spectral determinations (NMR, FT-IR and Raman) on 2-chloro-5-fluoro phenol (2C5FP) were used at DFT-B3LYP/6–31++G (d,p) level of computation. A close coherence is achieved when experimentally observed wave numbers are co…
10.1016#j.triboint.2008.02.019.xml		This paper presents a study concerning the influence of the amount of metallic nanoparticles on the wear behaviour of Fe0.5–Cr0.5–alumina nanocomposites rubbing on Ti–6Al–4V in fretting. Due to the elaboration process (metal–oxide nanopowder prepared by selective reduction in hydrogen of oxide solid solution and densified by spark plasma sintering), these materials generally own two sorts of nano…
10.1016#S0022-3093(97)00481-X.xml		The effect of different processing parameters on the efficiency of entrapment of pH indicators in a sol–gel-derived silica film is reported. An evanescent wave absorption approach was used to monitor dopant-leaching from these films. The issues investigated include the effect on the rate of leaching of the water:alkoxide ratio, the pH of the leachant solution and the choice of silicon alkoxide. R…
10.1016#j.solmat.2005.04.014.xml		The electrical conduction properties of ZincPhthalocyanine (ZnPc) thin films have been studied using copper, silver and aluminium electrodes. The sandwich structures were prepared by the thermal evaporation method. The I–V characteristics were investigated to identify the dominant charge transport mechanism in the films. Among all possible mechanisms, it was observed that the data fits well to th…
10.1016#S0032-3861(00)00861-2.xml		The molecular shape of well-defined poly(2-ethyl-2-oxazoline) (PEOz) chains in tetrahydrofuran (THF) at room temperature has been studied by a combination of static and dynamic light scattering and viscometry in the framework of the hard-sphere model. Data of the z-average radius of gyration as well as equivalent sphere radii such as the hydrodynamic radius (R H), the viscometric radius (R V), an…
10.1016#j.jcrysgro.2015.01.019.xml		The bandedge optical properties of GaAsBi films, as thick as 470nm, with Bi content varying from 0.7% Bi to 2.8% Bi grown by molecular beam epitaxy on GaAs substrates are measured by photoluminescence (PL) and photothermal deflection spectroscopy (PDS). The PDS spectra were fit with a modified Fernelius model which takes into account multiple reflections within the GaAsBi layer and GaAs substrate…
