# Supplementary material for: OpticalBERT and OpticalTable-SQA: Text- and Table-Based Language Models for the Optical-Materials Domain
Source: J Chem Inf Model. 2023 Mar 20;63(7):1961–81. doi: 10.1021/acs.jcim.2c01259 (PMC10091421; doi:10.1021/acs.jcim.2c01259)
Supplement: Supplementary file 1 — ci2c01259_si_002.zip [file ci2c01259_si_002.zip › SIrev/journal_name_annotation_validation_dataset.csv]

	DOI	journal	abstract	label_journal	label_manual
30009	10.1016#j.jtemb.2016.10.006.xml	Journal of Trace Elements in Medicine and Biology	Iodine consumption in excess of its recommended levels over a prolonged period of time is well known to cause thyroid disorders. The thyroid hormones on the other hand are responsible in maintenance of the physiology of the reproductive system. Excess iodine intake affects male reproductive physiology. However, the effects of excess iodine on the ovarian structure and function is yet to be establ…	0	0
4988	10.1016#j.optmat.2015.10.034.xml	Optical Materials	An intracavity KTiOPO4 (KTP) optical parametric oscillator (IOPO) pumped by a doubly Q-switched YVO4/Nd:YVO4 laser with an acousto-optic modulator (AOM) and a monolayer graphene saturable absorber has been realized for the first time. The average output power, the pulse duration, single pulse energy and the peak power of signal light versus incident pump power have been measured. At an incident p…	1	1
14140	10.1016#j.optlastec.2005.11.006.xml	Optics & Laser Technology	This study proposes a common path interference optical system for the measurement of refractive indices and thickness of uniaxial crystal material. The measurement system comprises an accurate Mach–Zehnder laser interferometer, a single-axis rotary stepping motor, and a computer. The laser interferometer is composed of a single-frequency He–Ne laser, two-beam splitters and two reflectors. The Mac…	1	1
21713	10.1016#j.yofte.2016.04.003.xml	Optical Fiber Technology	Silica optical fiber cladding materials were experimentally treated by a series of processes. The treatments involved quenching, irradiation, followed by annealing and subsequent re-irradiation, and they were conducted in order to improve the radiation hardness. The microstructural properties of the treated materials were subsequently investigated. Following the treatment of the optical fiber cla…	1	1
38595	10.1016#j.mechatronics.2018.10.005.xml	Mechatronics	This paper presents a novel design solution for increasing the stroke of membrane dielectric elastomer actuators (DEAs), based on a permanent magnet (PM) biasing mechanism. DEA transducers have proven to represent an effective means for the realization of large-deformation, fast, and low-power consumption mechatronic devices. In order to obtain large actuation strokes, a membrane DEA must be pre-…	0	0
17784	10.1016#j.optmat.2013.09.027.xml	Optical Materials	In this paper the doping of erbium from thin layers deposited on the LiNbO3 surface with an emphasis on the relations between changes in the LiNbO3 structure and the luminescence properties of Er:LiNbO3 have been studied. The erbium-containing layers were primarily characterised in terms of the luminescence at 1.5μm. The obtained results showed a high level of structural ordering in the samples a…	1	1
12189	10.1016#j.optcom.2017.08.049.xml	Optics Communications	We show all-fiber-based selective mode multiplexers and demultiplexers for weakly-coupled mode-division multiplexed systems. We fabricate a set of six-mode multiplexer and demultiplexer based on fiber mode selective couplers, and experimentally evaluate the performance for the six-mode dual-polarization (DP) quadrature phase shift keying (QPSK) optical signals. In the mode multiplexer and demulti…	1	1
14197	10.1016#j.optlastec.2006.09.009.xml	Optics & Laser Technology	Seven thousand five hundred holograms are stored in 15 locations within a bar of Zn:Mn:Fe:LiNbO3, using a signal beam that propagates along the long axis of the bar. At each location, angular multiplexing is performed with the reference light changing its orientation in two-dimensional space. The same angular multiplexing is repeated at different locations along the long axis of the Zn:Mn:Fe:LiNb…	1	1
33504	10.1016#S0301-5629(00)00245-3.xml	Ultrasound in Medicine & Biology	Three-dimensional (3-D) colour Doppler ultrasound (US) enables flow rate estimation across a diseased valve without the need for a priori geometric assumptions. This study quantitatively evaluates the accuracy of 3-D colour Doppler US for measuring the flow rate (8.3–75 mL/s) through a valve using the proximal flow convergence field. Flow rate measurements by this 3-D technique underestimate flow…	0	0
24738	10.1016#j.vibspec.2010.01.003.xml	Vibrational Spectroscopy	In this study, we have utilized the advantages of biophotonics and nanotechnology in conjunction with vibrational spectroscopic techniques to understand the various properties of biological macromolecules known as lipid bilayers or liposomes and nanovesicles. Liposomes are spherical particles that can encapsulate a fraction of the solvent into their interior. Liposomes are constructed of polar li…	0	0
34469	10.1016#j.freeradbiomed.2014.04.001.xml	Free Radical Biology and Medicine	Because steroids and cyclooxygenase inhibitors may cause serious side effects, the IκB kinase (IKK) β/nuclear factor-κB (NF-κB) system has become an intriguing candidate anti-inflammatory target. Rhein, the active metabolite of diacerein, possesses anti-inflammatory ability with a gastrointestinal protective effect. However, in a preliminary study, we accidentally found that rhein showed both ant…	0	0
2169	10.1016#j.ijleo.2013.06.018.xml	Optik	The optical transfer function of the far-field superlens imaging system is established in this thesis to make it easy to describe the corresponding relation between the far-field angular spectrum and the near-field object superresolution information. We utilized the established optical transfer function to make detailed research on the imaging characteristics of the far-field superresolution, als…	1	1
4759	10.1016#j.optmat.2015.03.052.xml	Optical Materials	SiO2@Y2O3:Eu3+ spherical particles with core–shell structure have been synthesized successfully by a hydrothermal method, followed heat treatment, leading to the formation of monodisperse SiO2@Y2O3:Eu3+ core–shell particles. X-ray diffraction (XRD), scanning electron microscopy (SEM), energy-dispersive X-ray spectra (EDS), transmission electron microscopy (TEM), Fourier Transform infrared spectro…	1	1
26088	10.1016#j.nutres.2011.12.015.xml	Nutrition Research	Animal models of type 2 diabetes exhibit reduced peroxisome proliferator–activated receptor-γ coactivator-1α (PGC-1α) messenger RNA (mRNA) levels, which are associated with decreased oxidative capacity, in skeletal muscles. In contrast, animal models with metabolic syndrome show normal PGC-1α mRNA levels. We hypothesized that a high-fat diet decreases PGC-1α mRNA levels in skeletal muscles of rat…	0	0
37811	10.1016#j.vaccine.2005.10.018.xml	Vaccine	Infection by Bacillus anthracis is preventable by prophylactic vaccination with several naturally derived and recombinant vaccine preparations. Existing data suggests that protection is mediated by antibodies directed against the protective antigen (PA) component of the anthrax toxin complex. PA is an 83-kDa protein cleaved in vivo to yield a biologically active 63-kDa protein. In an effort to ev…	0	0
23783	10.1016#j.envexpbot.2007.01.001.xml	Environmental and Experimental Botany	Leaf energy budgets were constructed for 13 species of estuarine C4 grasses (Poaceae) to elucidate the biophysical effects of drought and salinity on the interception and dissipation of solar energy. Spartina alterniflora, S. anglica, S. argentinensis, S. bakeri, S. cynosuroides, S. densiflora, S. foliosa, S. foliosa × S. alterniflora hybrids, S. gracilis, S. patens, S. pectinata, S. spartinae, a…	0	0
35767	10.1016#j.electacta.2006.07.057.xml	Electrochimica Acta	In this work, the improved surface-enhanced Raman scattering (SERS) of Rhodamine 6G (R6G) adsorbed on Ag–Au bimetals synthesized via galvanic replacement of Ag with Au was first investigated. First, silver substrates were roughened by triangular-wave oxidation–reduction cycles (ORC) in aqueous solutions containing 0.1M KCl. At the same time, Cl− and Au-containing nanocomplexes in solutions were p…	0	1
33613	10.1016#j.tsf.2013.02.018.xml	Thin Solid Films	Spectroscopic ellipsometry (SE), in which the probe light is illuminated from a glass substrate side, has been applied for the characterization of textured SnO2:F layers formed on glass substrates. This approach can basically be employed for the non-destructive characterization of the component layers in silicon thin-film solar cells formed on large-area glass substrates, even when the backside m…	0	1
36956	10.1016#S0168-0102(02)00171-2.xml	Neuroscience Research	During development, the survival of spinal motoneurons depends on the integrity of the connection to their peripheral targets. Peripheral nerve axotomy induces apoptosis in neonatal neurons supplying axons to the nerve. Bax is known to promote apoptosis among developing neurons. To examine the effect of axotomy on spinal motoneurons in Bax-deficient (Bax−/−) and wild-type neonatal mice (Bax+/+), …	0	0
27170	10.1016#j.corsci.2009.05.026.xml	Corrosion Science	The inhibition effect of Bis (benzimidazol-2-yl) disulphide (BIMDS) on corrosion behavior of mild steel (MS) in 1.0M HCl and 0.5M H2SO4 was studied using different techniques. These studies have shown that studied compound is a good inhibitor for MS in 1.0M HCl and 0.5M H2SO4 solutions. Inhibitor showed better performance in 0.5M H2SO4 solutions than 1.0M HCl. Polarization measurements indicated …	0	0
4856	10.1016#j.optmat.2015.06.007.xml	Optical Materials	First principle calculations of CdO nanosheet were performed with the help of full potential linear augmented plane wave (FPLAPW) method within the generalized gradient approximation (GGA) as implemented in WIEN2k program. Electronic structure and optical properties of CdO nanosheet have been calculated and discussed in this work. The calculated band structure shows that the CdO nanosheet is dire…	1	1
2773	10.1016#j.ijleo.2015.07.095.xml	Optik	In this paper, a new circular microstructured optical fiber (C-MOF) based upon photonic band gap (PBG) light guiding mechanism is proposed which can be used for dispersion compensation in optical transmission systems. The C-MOF core is made up of silica glass and the holes in the cladding network are filled with As2Se3 chalcogenide glass. By selecting an appropriate geometrical parameters for the…	1	1
25640	10.1016#S0268-005X(96)80040-3.xml	Food Hydrocolloids	The stability of carrageenan to depolymerization has been studied both in batch experiments and under physiologically realistic conditions, namely in an artificial stomach. Degradation was characterized from on-line size exclusion chromatography and multiangle laser light scattering data. No hydrolysis of kappa-carrageenan occurs at pH 8 and even under the most drastic conditions (6 h at pH 1.2) …	0	0
22090	10.1016#S0278-4343(96)00017-9.xml	Continental Shelf Research	During April and May 1993, the typical south and southwestward directed flow over the Texas shelf interacted with current rings located just off the Texas shelf in the Gulf of Mexico. The rings, a cyclone/anticyclone eddy pair, were oriented such that water was transported onto the shelf between the rings and water was drawn from the shelf on the rings' offshore-directed limbs. A shelf convergenc…	0	0
22712	10.1016#j.fm.2017.11.013.xml	Food Microbiology	Hispanic-style fresh cheeses, such as Queso Fresco (QF), have been linked to numerous listeriosis outbreaks in the United States. In this work, we have studied the antilisterial behavior and effectiveness of the Listeria phage endolysin PlyP100 in QF, as well as the potential synergy between PlyP100 and nisin. PlyP100 showed similar bacterial reduction regardless of varying L. monocytogenes inocu…	0	0
365	10.1007#s12596-018-0483-9.html	Journal of Optics	Organic nonlinear optical single crystal of 4-methylpyridinium 2-carboxy-6-nitrobenzoate (4MPCNB) was grown from aqueous solution by the slow evaporation solution growth technique at ambient temperature. HRXRD analysis reveals that the monoclinic 4MPCNB crystal shows good crystalline perfection. The molecular structure information, transmittance and emission properties of grown crystal were eluci…	1	1
38334	10.1016#j.nbd.2011.04.021.xml	Neurobiology of Disease	Preconditioning-induced ischemic tolerance has been documented in the newborn brain, however, the signaling mechanisms of this preconditioning require further elucidation. The aims of this study were to develop a hypoxic-preconditioning (PC) model of ischemic tolerance in the newborn piglet, which emulates important clinical similarities to human situation of birth asphyxia, and to characterize s…	0	0
16343	10.1016#j.optmat.2005.07.003.xml	Optical Materials	We employ a modified four-layer-medium transmission model to extract the thickness, wavelength-dependent refractive index, band gap and band tail of highly ordered porous alumina membranes (PAMs) anodized in oxalic acid, from visible and ultraviolet optical transmission spectra. The yielded thickness as a function of second-anodization time is in good agreement with the scanning electron microsco…	1	1
9287	10.1016#j.optcom.2010.04.045.xml	Optics Communications	We report the gravity effects on the shape and focal length changes of liquid droplets. As the droplet size decreases, the gravity effect is gradually weakened. Moreover, if the outside space of the droplet is filled with another immiscible liquid rather than air, the filled liquid helps to offset the gravity effect even though their densities do not match well. Good agreement between experiment …	1	1
30757	10.1016#S0141-0229(98)00104-5.xml	Enzyme and Microbial Technology	In this paper, the effects of fungal elicitors, which were prepared from Aspergillus niger and Rhizopus oryzae, on shikonin production were studied during suspension cultures of Arnebia euchroma in Erlenmeyer flasks. The rapid induction and increased shikonin production could be obtained by adding the fungal elicitors to the culture medium. A shikonin maximal concentration of 89.75 mg l−1 was ach…	0	0
12650	10.1016#j.optcom.2018.09.063.xml	Optics Communications	A metal–dielectric waveguide (MDW) structure was presented to generate surface electromagnetic waves (SEWs) suitable for short wavelength (<500 nm) working in aqueous environment. Aluminum thin film was employed to adapt for the short wavelength and silica layer was introduced to form the low loss surface mode, whose energy is mainly confined at silica/water interface. Transfer matrix theory was …	1	1
32665	10.1016#j.cub.2019.10.026.xml	Current Biology	Among the neuronal populations implicated in sleep-wake control, the ventrolateral preoptic (VLPO) nucleus has emerged as a key sleep-promoting center. However, the synaptic drives that regulate the VLPO to control arousal levels in vivo have not to date been identified. Here, we show that sleep-promoting galaninergic neurons within the VLPO nucleus, defined pharmacologically and by single-cell t…	0	0
36707	10.1016#j.parint.2020.102243.xml	Parasitology International	A variety of helminths have been found in domestic chickens in Bangladesh, but little is known about their gene sequences. Here, parasitic nematodes and trematodes were collected from the eyes of domestic chickens and analyzed for their morphological and morphometric characteristics, and characterized molecularly. The helminths were identified as Oxyspirura mansoni and Philophthalmus gralli. The …	0	0
39000	10.1016#j.corsci.2005.05.025.xml	Corrosion Science	The feasibility of an optical fibre corrosion sensor (OFCS) was studied. A multi-mode fibre was metallised by physical vacuum deposition and electroplating of a Fe–C alloy film on a 1–2cm uncladded section of an optical fibre. The shift of light power transmitted through the fibre was registered with corrosion. Microanalysis was carried out to show the formation of metallised film. The electroche…	0	1
8679	10.1016#j.optcom.2008.05.021.xml	Optics Communications	We report the experimental demonstration of a reconfigurable multiwavelength fiber laser source with switchable wavelength channels and tunable wavelength spacing by spectrum slicing a broadband light source using a tunable comb filter. The tunable comb filter is based on a thermally-induced linearly-chirped fiber Bragg grating (LCFBG). As an example to demonstrate the effectiveness of the method…	1	1
7370	10.1016#j.optcom.2004.01.046.xml	Optics Communications	Enhancements of two-photon and three-photon absorption coefficients with increasing carrier density at photon energy near one-half band gap in a GaAs/AlGaAs quantum well laser structure were observed. The results were obtained by calibrating 1560 nm, 130 fs laser transmission data through the laser diode with lasing wavelength around 840 nm. Such enhancements are mainly attributed to the existenc…	1	1
21359	10.1016#j.yofte.2020.102158.xml	Optical Fiber Technology	A circular sectored core cladding structured photonic crystal fiber (PCF) is presented in this article, where core and cladding are sectored by few number of rectangles. The air fragments of core and cladding are constructed with circular manner that can facilitate the fabrication process. To design the porous core PCF and characterize the properties for THz wave propagation, finite element metho…	1	1
4449	10.1016#j.ijleo.2019.01.052.xml	Optik	The concentration of DNA and protein is estimated in this paper using a 2D photonic structure with the inclusion of propagation, absorption, reflection, and diffraction (PARD) losses along with the modified equation at the signal of 400 nm. Simulation studies with the help of the plane wave expansion method disclosed to compute the reflection characteristics, where other sorts of losses such as p…	1	1
20021	10.1016#S0030-4018(96)00624-4.xml	Optics Communications	Optical second harmonic (SH) generation from large Na clusters bound to dielectric surfaces is reported for laser excitation with λ = 660 nm. A pronounced maximum of SH yield is found as a function of increasing (via growth) and decreasing (via thermal desorption) cluster size, which results from SH enhancement by collective surface plasmon excitation. Experimental measurements, performed both at…	1	1
4059	10.1016#j.ijleo.2018.05.006.xml	Optik	In this paper we propose a method realizes the uniform distribution of both correlated color temperature (CCT) and illumination on the target plane. A lens with a flat bottom surface and a freeform top surface is designed. The simulation run by optical software shows that the lens designed in the new method has a better uniformity of CCT than the lens designed in conventional method, and the unif…	1	1
22865	10.1016#j.cropro.2015.07.003.xml	Crop Protection	To contribute to more sustainable crop production, this study evaluated the capacity of Azospirillum sp. and Pseudomonas sp. to degrade glyphosate residues both in vitro and in vivo in maize plants (Zea mays L.) at different growth stages. In vitro, both bacteria tolerated glyphosate and were capable of using it as a carbon source. In bioassays, inoculation with both bacteria improved germination…	0	0
15816	10.1016#j.optlastec.2016.10.012.xml	Optics & Laser Technology	A fluoropolymer optical fiber coating based on the thermoplastic copolymer of chlorotrifluoroethylene and vinylidene fluoride is presented. Such coatings can be used as a UV-transparent material for writing single Bragg gratings or arrays of chirped fiber Bragg gratings directly through the fiber coating with the use of excimer laser radiation at 248nm. As an optimum radiation density that does n…	1	1
18200	10.1078#0030-4026-00222.xml	Optik	The presented work offers new algorithms for phase evaluation in interferometric measurements. Several phase-shifting algorithms with an arbitrary but constant phase-shift between captured intensity frames are proposed. These phase calculation algorithms need to measure five frames of the intensity of the interference field. The algorithms are similarly derived as so called Carré algorithm. The p…	1	1
10852	10.1016#j.optcom.2014.05.044.xml	Optics Communications	We propose and demonstrate an 1123nm Nd:YAG laser by exploiting a dielectric Fabry–Perot band-pass filter as laser output mirror. A fiber-pigtailed 808nm laser diode array is used to pump an <111>-cut Nd:YAG crystal with a plano-plane resonator cavity. The dielectric Fabry–Perot filter as output mirror is specially designed to suppress the strong emission around 1064nm and facilitate the oscillat…	1	1
16889	10.1016#j.optmat.2007.06.005.xml	Optical Materials	Hydrogenated amorphous silicon carbon alloys (a-Si1−x C x :H) with different carbon contents are deposited by a plasma enhanced chemical vapor deposition (PECVD) system with different hydrogen diluted ethylene (C2H4) concentrations at two power densities of 30 and 90mW/cm2. First, the carbon and hydrogen configurations and their relative concentrations in these films are investigated in details b…	1	1
7054	10.1016#j.optmat.2019.02.008.xml	Optical Materials	The cerium doped Gd2YGa3Al2O12 (Ce:GYGAG) scintillation ceramics were fabricated by the solid state reaction method. The microstructure, luminescence and scintillation properties have been studied. In photoluminescence decays, the decay times of Ce:GYGAG ceramic samples are close to monoexponential. Some slower component can be found, which can be related to the local inhomogeneities of ceramic s…	1	1
22274	10.1016#j.neucom.2006.10.024.xml	Neurocomputing	Wireless capsule endoscopy (WCE) constitutes a recent technology in which a capsule with micro-camera attached to it, is swallowed by the patient. This paper presents an integrated methodology for detecting abnormal patterns in WCE images. Two issues are being addressed, including the extraction of texture features from the texture spectra in the chromatic and achromatic domains from each colour …	0	0
29936	10.1016#j.jes.2018.11.001.xml	Journal of Environmental Sciences	We studied engine-out soot samples collected from a heavy-duty direct-injection diesel engine and port-fuel injection gasoline spark-ignition engine. The two types of soot samples were characterized using Raman spectroscopy with different laser powers. A Matlab program using least-square-method with trust-region-reflective algorithm was developed for curve fitting. A DOE (design of experiments) m…	0	0
810	10.1016#0030-4018(95)00728-8.xml	Optics Communications	We report on efficient operation of a flashlamp pumped CrEr: YSGG laser at the wavelength of 2.70 μm. A free running output pulse energy of more than 0.6 J at a slope efficiency of 0.36% has been achieved by using a specially-designed low-loss dispersive resonator. We will also report on efficient frustrated total internal reflection (FTIR) Q-switching of this laser. The wavelength of 2.70 μm is …	1	1
31154	10.1016#j.foodcont.2009.05.006.xml	Food Control	A colorimetric nanobiosensor was developed based on the chromogenic effect of latex microspheres hybridization with gold nanoparticles. A toxin analog, 2,4-dinitrophenol–bovine serum albumin (DNP–BSA) was attached to gold nanoparticles and was allowed to hybridize via antigen–antibody association with an anti-DNP antibody on latex microspheres, changing the color of latex microspheres pinkish-red…	0	0
7607	10.1016#j.optcom.2004.10.069.xml	Optics Communications	The noninterferometric calculation of the phase of an optical field has been investigated assuming that intensity distribution is given in a space region. The phase was treated as obeying the system of the transport of intensity equation and an eikonal one. Under paraxial approximation the solution of the last system has been found in the form of analytical expressions for a phase gradient. It ha…	1	1
1103	10.1016#j.ijleo.2006.05.002.xml	Optik	The scalar theory is described for calculation of the point-spread function (PSF) of optical systems with a large numerical aperture. In our work, we introduced an analytic description of this phenomenon and we derived exact and simple approximate relations that enable to calculate the PSF for a diffraction-limited optical system with a finite value of numerical aperture. The derived relations co…	1	1
12179	10.1016#j.optcom.2017.08.025.xml	Optics Communications	A refractive-index (RI) sensor and its sensing characteristics based on intermodal interference of dual-hole Polarization Maintaining Photonic Crystal Fiber (PM-PCF) are demonstrated in this letter. The sensor works from the interference between L P 01 and L P 11 modes of hydrofluoric acid etched PM-PCF. The influence of corrosion zone radius on the RI sensing sensitivity is also discussed. Via c…	1	1
34167	10.1016#j.chemosphere.2004.12.017.xml	Chemosphere	Immobilized peroxidases from Momordica charantia were highly effective in decolorizing reactive textile dyes compared to its soluble counterpart. Dye solutions, 50–200mg/l, were treated with soluble and immobilized bitter gourd peroxidases (specific activity of 99.0 EU per mg protein). The decolorization of dyes with soluble and immobilized enzyme was maximum in the range of pH 3.0–4.0. The effec…	0	0
31144	10.1016#j.foodhyd.2009.10.001.xml	Food Hydrocolloids	Biopolymer nanoparticles can be formed by thermal treatment of electrostatic complexes of globular proteins and anionic polysaccharides. The purpose of this study was to provide insights into the physicochemical origin of biopolymer particle formation using differential scanning calorimetry (DSC) and temperature-scanning turbidity measurements. DSC measurements indicated that high methoxyl pectin…	0	0
38326	10.1016#S0021-8502(98)80002-5.xml	Journal of Aerosol Science	A new experimental method for chemical in situ analysis of ambient aerosol particles is presented. Aerosol particles from the atmosphere with diameters > 1 μm were charged and subsequently captured in an electrodynamic balance. Raman scattering from the particles was excited with an argon ion laser. Raman spectra were taken with a CCD detector through a spectrograph and used to identify chemical …	0	0
6179	10.1016#j.optmat.2017.11.035.xml	Optical Materials	5 at%Yb:Sc2O3 transparent ceramics were fabricated by the co-precipitation and vacuum sintering method. NH4HCO3 and (NH4)2SO4 were used as precipitant and dispersing agent in the precipitation process, respectively. The influence of ammonium hydrogen carbonate to metal ions molar ratio (R value) on the morphology, agglomeration of resultant powders and the optical quality of transparent ceramics …	1	1
5252	10.1016#j.optmat.2016.05.062.xml	Optical Materials	This paper has focused on the potential of the SiO2/ZrO2 matrix doped with CoFe2O4 magnetic nanoparticles in order to achieve the high performance one-dimensional magnetophotonic crystals (MPCs) and to overcome the problem of integration of the magneto-optical devices. Because of importance of magneto-optical Faraday effect in most non-reciprocal optical components, we have investigated the capab…	1	1
6509	10.1016#j.optmat.2018.05.043.xml	Optical Materials	Fully amorphous lead borate glasses triply doped with Dy3+/Tb3+/Eu3+ were synthesized and next studied using optical spectroscopy. The characteristic luminescence bands originating to electronic transitions of Dy3+/Tb3+/Eu3+ ions were observed under direct excitation of Dy3+. Moreover, the influence of concentration of rare earth ions on spectroscopic properties of lead borate glasses was examine…	1	1
28014	10.1016#S0263-2241(97)00021-3.xml	Measurement	It is well known that mechanical interfaces, such as bolted joints, within load cell elements should be avoided as they can lead to high hysteresis. Less well known is that, particularly for load cells of low aspect ratio, significant hysteresis may result from radial slip at the interface between the load cell and its loading pads. The work reported here quantifies this “contact” hysteresis for …	0	0
16337	10.1016#j.optmat.2005.06.020.xml	Optical Materials	The sol–gel process provides a low temperature chemical route for the preparation of rigid transparent matrix materials. Under this process, luminescent organic dye molecules were incorporated into organically modified silicate (ORMOSIL) host matrices. The photostability of these laser dyes encapsulated in a solid matrix was studied using optical absorption and luminescence. The photochemical mec…	1	1
36458	10.1016#j.sciaf.2021.e00722.xml	Scientific African	The use of natural fibre reinforced polyurethane composite foams is becoming increasingly popular in the cellular foam industry. This demand is due to the increase in the use of ecofriendly, biodegradable, and sustainable materials to produce polyurethane composite materials for such applications. In this regard, natural fibres from agro-waste are being preferred to their synthetic counterparts d…	0	0
29004	10.1016#0368-2048(94)02265-8.xml	Journal of Electron Spectroscopy and Related Phenomena	Energy relations important for the photoionization processes on the adsorbate-substrate interface are obtained with the help of smooth matching between the image potential outside the substrate and the exchange-correlation potential in the substrate bulk. Using these relations the extra-atomic relaxation for the electron levels of physisorbed atoms and molecules can be represented in a simple ana…	0	1
31640	10.1016#j.forsciint.2011.01.022.xml	Forensic Science International	Movies and nightly television shows appear to emphasize highly efficient regimens in forensic science and criminal investigative analysis (profiling) that result in capturing serial killers and other perpetrators of homicide. Although some of the shows are apocryphal and unrealistic, they reflect major advancements that have been made in the fields of forensic science and criminal psychology duri…	0	0
35263	10.1016#j.biortech.2009.02.062.xml	Bioresource Technology	In this paper, we quantify the effect of heating pretreatment on the degree of solubilization of waste activated sludge. The pretreatment process was carried out using a lab-scale industrial microwave unit (2450MHz frequency). Response surface analysis was applied to determine the combination of output power (400–1600W), target temperature (60–120°C), and total solid concentration (1–3% total sol…	0	0
28409	10.1016#S0034-4257(01)00246-2.xml	Remote Sensing of Environment	The estimation of ground radiance and emissivity from Thermal Infrared Multispectral Scanner (TIMS) data is strongly dependent on the atmospheric correction applied to these data. Since such corrections are a function of the atmospheric path between the sensor and ground, correction techniques that do not consider the topographic variations within a scene can introduce appreciable error in the es…	0	0
9392	10.1016#j.optcom.2010.07.052.xml	Optics Communications	In thin-film silicon solar cells, a flexible optical design for light collection is developed that can enhance the optical path length in absorber layer. In this paper, we demonstrate the rectangular, trapezoidal and triangular metallic diffraction gratings as back reflectors. The potential of the structures in the solar cells is investigated by means of numerical simulations, i.e., the Rigorous …	1	1
5590	10.1016#j.optmat.2016.12.026.xml	Optical Materials	The optical properties of Mn3+ ions in the elpasolites Cs2NaGaF6 and Cs2NaAlF6 have been investigated by absorption spectroscopy at 4.2 K. The absorption spectra are dominated by the spin-allowed 5 E → 5 T 2 transition and the transition between the two Jahn-Teller components of the 5 E level. The crystal-field parameter Dq was determined and a low crystal-field situation was established for both…	1	1
23622	10.1016#j.wear.2012.11.050.xml	Wear	Multilayer thin film systems on polymeric substrates are investigated as abrasion resistant reflective coatings for the development of light weight optical devices. In this investigation, the influence of the coating's material properties on its abrasion resistance is determined with a step increase in abrasion resistance demonstrated upon application of an ultrathin capping layer, ca. 5–15nm. Th…	0	1
6887	10.1016#j.optmat.2018.11.028.xml	Optical Materials	In this work, the relative efficiency of a solar cell covered with tellurite glasses (TeO2-ZnO and TeO2-ZnO-Na2O) doped with and without europium ions and silver (Ag) nanoparticles (NPs) placed on the top of the Si solar cell is explored. Electrical characterization was performed using a solar simulator in order to obtain the current-voltage curve at standard conditions. Efficiency results showed…	1	1
11665	10.1016#j.optcom.2016.05.062.xml	Optics Communications	The ray transmission models of optical domes were established, and the characteristics of the rays while passing through a hemispherical dome and a conformal dome were comparatively analysed. Acquiring the minimum deviated angles from the inner surface of the conformal dome was then determined to be the designing goal for reducing the dynamic aberrations. Based on this, the inner surface of the c…	1	1
25040	10.1016#j.clay.2010.07.021.xml	Applied Clay Science	In this paper, we focus on the archaeometric characterisation of some pottery remains dated to the 8th and early 7th centuries BC. The sherds examined come from excavations carried out by the Groningen Institute of Archaeology (GIA) on the acropolis of Timpone della Motta, an archaeological site located in Francavilla Marittima, near the well-known Greek colony of Sybaris (Calabria, southern Ital…	0	0
29605	10.1016#j.neurobiolaging.2014.06.013.xml	Neurobiology of Aging	Spreading depolarization (SD) contributes to the ischemic damage of the penumbra. Although age is the largest predictor of stroke, no studies have examined age dependence of SD appearance. We characterized the electrophysiological and hemodynamic changes in young (6 weeks old, n = 7), middle-aged (9 months old, n = 6), and old (2 years old, n = 7) male Wistar rats during 30 minutes of middle cere…	0	0
19904	10.1016#S0030-4018(97)00382-9.xml	Optics Communications	We investigate spectral modulation in self-mode-locked femtosecond Ti:sapphire lasers. The spectra of the laser output and of the light reflected from intracavity surfaces can exhibit a periodic modulation due to the laser rod acting as an intracavity birefringent filter. These spectral features vary greatly between the two orthogonally polarized components of the laser beam. The free spectral ra…	1	1
11554	10.1016#j.optcom.2016.02.038.xml	Optics Communications	We numerically study the possibility of using atomically thin transition metal dichalcogenides (TMDs) for applications requiring broadband absorption in the visible range of the electromagnetic spectrum. We demonstrate that when monolayer TMDs are positioned into a finite-period of multilayer Bragg stack geometry, they make broadband, wide-angle, almost polarization-independent absorbers. In our …	1	1
20567	10.1016#S0030-4018(01)01172-5.xml	Optics Communications	We analyse theoretically and experimentally the Raman-assisted parametric coupling between non-phase-matched waves propagating in normally dispersive single-mode fibres. We perform a careful analysis of the wave-coupling behaviour, which shows that scalar and vector three-wave mixing (TWM) interactions induce a relatively small periodic power flow between a central-frequency pump at frequency ω 0…	1	1
26329	10.1016#j.electacta.2009.03.012.xml	Electrochimica Acta	From corrosion to batteries and super-capacitors, mobility of ions at interfaces, a pre-requisite for many electrochemical processes, plays a key role in a great number of applications. In this paper we show for the first time that the Scanning Kelvin Probe (SKP) technique can be applied for studying ion mobility along any kind of insulator/insulator interface. As across these interfaces high bia…	0	0
26758	10.1016#j.culher.2010.01.005.xml	Journal of Cultural Heritage	The microclimatic analysis of the Petrarca's tomb in Arquà Petrarca, Padua (Italy) was performed to assess the suitability of a closed environment located outdoors respect to the conservation requirements of heritage materials. Results showed that the thermo-hygrometric conditions inside the tomb were not suitable for the conservation of organic materials, like bones and wood. The orientation (no…	0	0
5711	10.1016#j.optmat.2017.02.059.xml	Optical Materials	In this work, a ternary copolymer composed of (E)-2-(4-((4-isocyanophenyl) diazenyl) phenoxy) ethyl methacrylate (2-CN), methacrylisobutyl polyhedral oligomeric silsesquioxane (MAPOSS) and 2,2,2-trifluoroethyl methacrylate (TFEMA) is synthesized and used as the overlay for composite optical fiber, in which cage-like POSS component and fluorine-containing component are used to reduce refractive in…	1	1
25468	10.1016#j.str.2012.01.009.xml	Structure	Variable lymphocyte receptors (VLRs) are the adaptive immune receptors of jawless fish, which evolved adaptive immunity independent of other vertebrates. In lieu of the immunoglobulin fold-based T and B cell receptors, lymphocyte-like cells of jawless fish express VLRs (VLRA, VLRB, or VLRC) composed of leucine-rich repeats and are similar to toll-like receptors (TLRs) in structure, but antibodies…	0	0
24377	10.1016#S0167-5273(97)00244-1.xml	International Journal of Cardiology	In both atherosclerosis and arterial hypertension, structural and functional abnormalities result in vascular hypertrophy that is associated with an increased ratio of vascular media thickness to lumen diameter and hyperreactivity of vascular smooth muscle cells (VSMCs), resulting in uncontrolled cell migration and growth in vivo. In culture, VSMCs isolated from the spontaneously hypertensive rat…	0	0
13485	10.1016#j.optlaseng.2012.08.007.xml	Optics and Lasers in Engineering	In the EU railway network, a multitude of railway companies runs their rolling stock on tracks which are not in their own responsibility. Consequently, permanent monitoring of security-relevant parameters becomes an issue of increasing importance. In order to characterize the status of the catenary–current collector interface, compliance with the specified contact force between them is a generall…	1	1
27610	10.1016#j.wavemoti.2019.01.008.xml	Wave Motion	Galvanised by the emergent fields of metamaterials and topological wave physics, there is currently much interest in controlling wave propagation along structured arrays, and interfacial waves between geometrically different crystal arrangements. We model array and interface waves for structured thin elastic plates, so-called platonic crystals, that share many analogies with their electromagnetic…	0	1
3944	10.1016#j.ijleo.2018.01.126.xml	Optik	We report a modified general relation of nanosecond second harmonic conversion efficiency relation to determine efficiency at any value of power density, laser wavelength, crystal length and beam divergence when transmission value are relative high >90%, which make it a reference for practical study comparison. We apply this study on BBO crystal and study the efficiency as function of both crysta…	1	1
30766	10.1016#S1474-6670(17)38541-5.xml	IFAC Proceedings Volumes	This paper focuses on modeling of a simulated moving bed process dedicated to the separation of racemic mixtures. In a first approach, a true moving bed model is derived, which assumes an equivalent counter-current movement of the solid phase. The good agreement between the model and the real system is demonstrated with experimental results. Then, a more rigorous approach is developed, which cons…	0	0
14484	10.1016#j.optlastec.2010.01.012.xml	Optics & Laser Technology	We present what we believe the first experimental observation of a nanosecond zero order pulsed Bessel beam generated from an unstable resonator based on an axicon. The field distribution at the output coupler is simulated by means of Fox–Li iterative computation. It is shown that the experimental result is consistent with the numerical simulation. The application field and forecast of the zero-o…	1	1
26361	10.1016#j.ijfatigue.2015.12.007.xml	International Journal of Fatigue	High-cycle fatigue properties of cold-drawn twinning-induced plasticity (TWIP) steel, a favored candidate for replacing fully pearlitic (FP) steels in wire applications, were investigated. The high-cycle fatigue tests were conducted on cold-drawn TWIP and FP steels that had comparable ultimate tensile strength for comparison. Fatigue strength of both TWIP and FP steels increased with the tensile …	0	0
34235	10.1016#0022-4073(67)90081-7.xml	Journal of Quantitative Spectroscopy and Radiative Transfer	Green's function techniques are used to construct a general theory of line broadening in gases. Extensive use of the diagrammatic methods of modern field theory makes possible a useful classification of the various types of mechanisms that may broaden the absorption line. To illustrate the general formalism a generalization of the impact theory of Baranger et al. is derived in which the recoil of…	0	0
11699	10.1016#j.optcom.2016.06.040.xml	Optics Communications	Monte Carlo ray tracing and rigorous coupling wave analyses (RCWA) are linked together for modeling the lighting property of organic light-emitting diodes (OLED). The proposed method considers the thin-film effect and the whole geometrical structure of OLED instead of a single exciton, realizing a mixed-level and comprehensive model with reduced simulation complexity. According to experimental re…	1	1
34843	10.1016#j.expthermflusci.2010.09.009.xml	Experimental Thermal and Fluid Science	The low-interfacial tension flow through porous media occurs in surfactant-based enhanced oil recovery (EOR), soil clean-up, underground removal of the non-aqueous phase liquid and dense non-aqueous phase liquid, etc. In surfactant-based EOR processes, numerous works have been carried out to characterize – either qualitatively or quantitatively – the micro- and macro-scale flow behavior. What has…	0	0
34991	10.1016#S0273-1177(03)00442-3.xml	Advances in Space Research	Space weathering is a process where formation of nanophase iron particles causes darkening of overall reflectance, spectral reddening, and weakening of absorption bands on atmosphereless bodies such as the moon and asteroids. Using pulse laser irradiation, formation of nanophase iron particles by micrometeorite impact heating is simulated. Although Mercurian surface is poor in iron and rich in an…	0	0
4310	10.1016#j.ijleo.2018.10.131.xml	Optik	Based on the Maxwell equations and the heat conduction theory, the thermal effects of the 10.6μm narrow band filter are analysed under the irradiation of the pulsed laser at oblique incidence. The temperature field and the drift effect of the narrow band filter are compared and discussed at different incident angles and polarizations. Results show that,with the increase of incident angle,the ampl…	1	1
35025	10.1016#j.pss.2005.06.003.xml	Planetary and Space Science	The advanced Moon micro-imager experiment (AMIE) is the imaging system on board ESA mission to the Moon SMART-1; it makes use of a miniaturised detector and micro-processor electronics developed by SPACE X in the frame of the ESA technical programme. The AMIE micro-imager will provide high resolution CCD images of selected lunar areas and it will perform colour imaging through three filters at 75…	0	0
34897	10.1054#arth.2002.33558.xml	The Journal of Arthroplasty	We investigated the effects of early compared with late (ie, in flexion) rollback on quadriceps efficiency during stair stepping. We studied 10 patients with the IB II (Zimmer, Warsaw, IN) total knee arthroplasty (TKA), designed to enforce rollback at 73° of knee flexion; 9 patients with the Maxim PS (Biomet, Inc, Warsaw, IN) TKA, designed to enforce rollback between 20° and 30° of flexion; 8 pat…	0	0
10558	10.1016#j.optcom.2013.08.050.xml	Optics Communications	Vectorial properties of light have significant effects on the focusing properties, especially for the case of tightly focusing, where the requirements on the ratio of the longitudinal field to the traverse fields (RLT) are different for various applications, such as particle acceleration, micronano-fabrication, fluorescent imaging, determination of three dimensional orientation of individual mole…	1	1
4385	10.1016#j.ijleo.2018.12.009.xml	Optik	The subtle changes in the edges and corners of nanoparticles are the common occurrence during the manufacturing process of them which it affects on the nanoparticles sensing properties. In this work, we studied rounding effect on sensing properties of silver hexagonal nanoplate dimer by using the discrete dipole approximation (DDA). In these nanoplates three main plasmonic bands arise (dipole, oc…	1	1
14235	10.1016#j.optlastec.2007.04.002.xml	Optics & Laser Technology	We report a theoretical analysis and numerical simulation of bandwidth and stability enhancement in optical parametric amplification (OPA) when using chirped periodically poled KTiOPO4. Calculation results show that the bandwidth and stability are enhanced significantly by the use of a chirped grating. Temperature-gradient and fanned gratings are introduced and chirp factors of them are deduced a…	1	1
34904	10.1016#j.jag.2015.04.013.xml	International Journal of Applied Earth Observation and Geoinformation	The assimilation of Earth observation (EO) data into crop models has proven to be an efficient way to improve yield prediction at a regional scale by estimating key unknown crop management practices. However, the efficiency of prediction depends on the uncertainty associated with the data provided to crop models, particularly climatic data and soil physical properties. In this study, the performa…	0	0
35626	10.1016#j.jff.2015.01.002.xml	Journal of Functional Foods	Although probiotics could confer health benefits to host physiology, their efficacy is strain specific. To identify anti-inflammatory probiotics, an ex vivo screening system was developed, and validated effector functions of selected candidates using experimental rheumatoid arthritis as an in vivo model. Lactobacillus helveticus HY7801 was selected as the best candidate. Oral administration of L.…	0	0
34819	10.1016#j.scr.2021.102273.xml	Stem Cell Research	Nemaline myopathy (NM) is a congenital myopathy typically characterized by skeletal muscle weakness and the presence of abnormal thread- or rod-like structures (nemaline bodies) in myofibres. Pathogenic variants in the skeletal muscle alpha actin gene, ACTA1, cause approximately 25% of all NM cases. We generated two induced pluripotent stem cell lines from lymphoblastoid cells of a 4-month-old fe…	0	0
1121	10.1016#j.ijleo.2006.07.008.xml	Optik	The purpose of this research is to develop an undercover multiplexing technique to give additional protection for optical information encryption. We employ the double random phase mask as our basic optical encryption system. The holographic storage medium of choice is a photorefractive crystal. To achieve the multiplexing we use the aperture size of the pupil in the optical system, as it governs …	1	1
18950	10.1016#S0925-3467(01)00235-X.xml	Optical Materials	Anisotropic refractive indices of many plastics with potential optical applications are difficult to find in spectral format. We propose a method to obtain dispersive biaxial refractive indices of films which is useful when absorption bands are present. Only spectral scans at different angles of incidence are used. Characterised for its robustness and reliability the method is suitable for the wh…	1	1
4483	10.1016#j.ijleo.2019.02.059.xml	Optik	The design of novel epsilon-near-zero (ENZ) medium is always the one of focus in electromagnetic field. It is an important and universal method to realize ENZ material by multi-layered isotropic film structures based on the equivalent medium theory. However, the ENZ material designed based on this theory is anisotropic and ε-near-zero is only along a specific direction, which greatly limits its a…	1	1
31209	10.1016#S0301-679X(00)00090-6.xml	Tribology International	The change of elastic and damping properties of the subsurface layer of iron and steel due to the coating with mineral oil and lubricants has been found in internal friction measurements. The effects were not observed for oil coated ceramics but did occur for iron and steel charged with hydrogen. In the case of coated metals, the formation of new internal friction peaks, increase in yield strain …	0	0
11440	10.1016#j.optcom.2015.11.030.xml	Optics Communications	The propagation of electromagnetic (EM) waves in two-dimensional hexagon-lattice photonic crystals (PCs) is investigated through dispersion characteristics analysis and numerical simulation of field pattern. The full width at half maximum (FWHM) of the image reach 0.37λ which is much smaller than 0.5λ by changing surface structure of the photonic crystal, and the variance of FWHM of image focused…	1	1
18632	10.1016#S0925-3467(03)00163-0.xml	Optical Materials	Self-passively Q-switching of a diode-pumped Cr,Nd:YAG, where the Cr4+ is used as a saturable absorber for the 1064 nm laser emission is reported. The maximum average output power was obtained using an output coupler of R=86%. The self-Q-switched diode pumped laser yielded 1.86-W average output power with low threshold pumping power (≈1.7-W), average slope efficiency of ≈34%, pulse duration of ab…	1	1
12265	10.1016#j.optcom.2017.10.078.xml	Optics Communications	We investigate graphene-covered microfibre (GCM) waveguides, and analyse the microfibres’ evanescent field distributions in different diameters and lengths by numerically simulation. According to the simulation results, we designed a graphene-based all-optical modulator using 980 nm and Amplified Spontaneous Emission (ASE) lasers, employing the microfibre’s evanescent field induced light–graphene…	1	1
26460	10.1016#S1001-0742(11)60874-7.xml	Journal of Environmental Sciences	Photocatalytic degradation of paraquat using mesoporous-assembled Cu-TiO2/SBA15 under UV and visible light was investigated. The catalyst was synthesized by impregnation of Cu-TiO2 colloids onto SBA-15. The colloids of Cu-TiO2 were prepared via sol-gel method while the mesoporous support was prepared using hydrothermal technique. The catalyst was characterized using X-ray diffraction, nitrogen ad…	0	1
36362	10.1016#j.jre.2019.11.003.xml	Journal of Rare Earths	The glass system under study was prepared and examined using the melt quenching procedures and XRD to emphasize the amorphous nature, respectively. Transmittance of the prepared solid glass system was performed by a spectrophotometer in wavelengths from 190 to 1099 nm. Using traditional techniques and standard formulas, the density, molar volume, refractive index, optical band gap and the optical…	0	1
24338	10.1016#j.jddst.2019.01.032.xml	Journal of Drug Delivery Science and Technology	Nanofibers comprising dispersed natural bioactive ingredients have received considerable attention due to enhanced pharmaceutical effects. Ganoderma lucidum polysaccharide (GLP) is a versatile bioactive compound that is prone to oxidative damage. In this work, GLP was obtained from Ganoderma lucidum spore powder (GLSP) using two methods; ultrasound-assisted extraction (UAE) and traditional solven…	0	0
27933	10.1016#j.clnu.2021.02.029.xml	Clinical Nutrition	Although obesity reflected by BMI can enhance the association of air pollution with increase blood pressures (BP) and prevalent hypertension in susceptible population, there remains lack evidence on interactive effects of different obesity indices and air pollutants on BP and prevalent hypertension in rural adults. 39,259 individuals were recruited from the Henan Rural Cohort. Concentrations of a…	0	0
38802	10.1016#j.ifacol.2016.10.074.xml	IFAC-PapersOnLine	Spectral measurement devices are a useful tool for quantifying biomass and the nitrogen uptake of plants. They are employed for site specific nitrogen application in arable farming and for crop scouting in parcel plot trials. In 2014 a plot trial with varying fertilizer types and levels has been monitored with a low-cost handheld NDVI sensor and an UAV carrying a multispectral camera. The results…	0	0
21277	10.1016#j.yofte.2020.102335.xml	Optical Fiber Technology	The 5G wireless communication systems promise to utilize the RF spectrum more efficiently and use advanced modulation and access techniques to provide ultra-high data rate speeds. Millimeter wave (MMW) signals and MMW based systems are playing a fundamental role in achieving these requirements. The modules and devices, proposed for these systems, are intended to use the robust capabilities of pho…	1	1
14704	10.1016#j.optlastec.2011.09.008.xml	Optics & Laser Technology	An efficient method to fabricate transparent glass ceramic fibers containing in-situ grown Yb3+ doped oxide nano-particles based on yttria–alumino–silicate glass is presented. These large-mode area Yb3+ doped fibers having a core diameter around 25.0μm were drawn by a proper control over the involved process parameters; by this, the size of nano-particles was maintained within 5–10nm. The main sp…	1	1
19629	10.1016#S0030-4018(99)00287-4.xml	Optics Communications	We give a theoretical estimate of the lower limit of Rayleigh scattering in sapphire crystals. We report measurements of scattering attenuation coefficient in sapphire at wavelengths of 633 and 1064 nm using an imaging measurement technique. The measured scattering loss in sapphire is ∼13 ppm/cm. Using sapphire as a mirror and beamsplitter substrate in laser interferometric gravitational-wave det…	1	1
9630	10.1016#j.optcom.2011.03.043.xml	Optics Communications	We have proposed an asymmetric bowtie 2-color controller and analyzed its resonance frequency spectra and temporal responses. The results show improved optical properties of the asymmetric bowtie 2-color controller as compared to symmetric bowties. The improved optical properties are a broad bandwidth of the plasmonic spectrum consisting of two resonant peaks, a high field enhancement in the gap …	1	1
37785	10.1016#j.spmi.2005.04.006.xml	Superlattices and Microstructures	The recent controversy on the bandgap of InN is addressed, with reference to optical data on single crystalline thin film samples grown on sapphire. The optical absorption spectra deduced from transmission data or spectroscopic ellipsometry are consistent with a lowest bandgap around 0.7 eV in the low doping limit. Further, these data from a number of different independent authors and samples giv…	0	1
2967	10.1016#j.ijleo.2015.10.176.xml	Optik	Counter propagating beams (inputs) through nonlinear Mach–Zehnder interferometer (NMZI) with Kerr type nonlinearity and made of photonic crystal waveguides (PCW) are simulated using two dimensional finite difference time domain (FDTD) method. It is shown that PCW based NMZI of proper parameters could be used as NOT and AND logic gates. The results obtained here are compared with earlier published…	1	1
5745	10.1016#j.optmat.2017.03.033.xml	Optical Materials	A ZnO/p-Si heterojunction solar cell has been fabricated by sol-gel technique. Silver nanostructures have been deposited on the top surface of the cell by pulsed laser deposition (PLD) system. Silver nanoparticles show strong surface plasmon resonance at 500 nm and improve the overall absorbance of the cell. Deposition of silver nanoparticles on the top surface of the solar cell quenches the phot…	1	1
15481	10.1016#j.optlastec.2015.04.009.xml	Optics & Laser Technology	The effect of laser shock peening (LSP) on mechanical properties, especially the plasticity of a typical Zr-based bulk metallic glass (BMG) had been investigated. The surface treatment introduced by successive laser pulses facilitated the formation of shear bands and promoted the plastic deformation of BMG. Experimental investigations of the bending deformation behavior were performed by three-po…	1	1
8832	10.1016#j.optcom.2008.11.079.xml	Optics Communications	We present an efficient method to accurately calculate the reconstruction properties of a Bessel–Gauss beam after an arbitrary obstruction. Our method makes use of the well-known conical wave features of Bessel–Gauss beams, by considering the projection of the obstacle in space as a result of the travelling conical waves that produce the Bessel–Gauss beams. This approach, of projecting the obstac…	1	1
37540	10.1016#S0028-3908(99)00148-3.xml	Neuropharmacology	Arc (activity regulated, cytoskeleton associated protein) is an effector immediate early gene that is selectively localized in the neuronal dendrites. Elevation of brain 5-HT by the combined administration of the monoamine oxidase inhibitor, tranylcypromine (TCP, 5 mg/kg, i.p.), and the 5-HT precursor L-tryptophan (L-TP, 100 mg/kg, i.p.), increased Arc mRNA abundance in the cingulate, orbital, fr…	0	0
35644	10.1016#j.ast.2015.11.013.xml	Aerospace Science and Technology	The mechanical behavior of elastic–plastic polyurethane foams was studied experimentally under high-velocity local impact loading in normal and oblique directions, in particular, the energy absorption and the situation of damage zone were investigated. In order to obtain the mechanical properties, at first quasi-static compressive global loading was performed on the foams. Then, several samples o…	0	0
10508	10.1016#j.optcom.2013.06.067.xml	Optics Communications	The finite gain recovery time of the reflective semiconductor optical amplifier (RSOA) causes distortion and pattern dependence at high bit rates in colorless optical network units (ONUs) of WDM passive optical network (WDN-PON). We propose and demonstrate a scheme of upstream transmission of 10Gbps NRZ signals directly modulated via a RSOA in a 25km single fiber, where we use a fiber Bragg grati…	1	1
31132	10.1016#j.ijheatfluidflow.2006.02.004.xml	International Journal of Heat and Fluid Flow	High resolution laser Doppler anemometer measurements were acquired in a two-dimensional turbulent boundary layer over a four degree ramp at three momentum thickness Reynolds numbers: 3300, 14,100 and 20,600. The goal was to examine an adverse pressure gradient boundary layer far from separation in order to develop turbulent stress scalings to collapse the adverse pressure gradient and flat plate…	0	0
34813	10.1016#S1002-0721(12)60375-5.xml	Journal of Rare Earths	SiO2 coated Ce2S3 red pigment was prepared in ethanol/H2O system via sol-gel method and TEOS were used as silica sources. X-ray diffraction (XRD), scanning electron microscopy (SEM), energy dispersive spectroscopy (EDX), UV-visible spectrophotometer and automatic colorimeter were used to investigate the properties of the samples. The results showed that the compact SiO2 film formed on the surface…	0	0
20545	10.1016#S0030-4018(01)01241-X.xml	Optics Communications	Light propagation in a thermally self-induced inhomogeneous medium is investigated to find the transient spatial output field for an arbitrary incident field. The paraxial wave equation is coupled with the thermal diffusion equation to predict the output field as the index of refraction transiently changes due to absorption of light by the medium. The coupled equations are non-dimensionalized and…	1	1
1887	10.1016#j.ijleo.2012.09.039.xml	Optik - International Journal for Light and Electron Optics	We propose a novel design for a photonic crystal waveguide coupler, which uses elliptical shaped rods with refractive index equal to 3.4 arranged in square lattice. We investigate the performance of slow light in this photonic crystal coupler. By providing a slow-light region using elliptical cells, a coupling length of just 2.58μm is achieved at optical wavelength. This is extremely small coupli…	1	1
2251	10.1016#j.ijleo.2013.09.025.xml	Optik	A novel photonic crystal fiber sensing theory filled with magnetic fluid is proposed based on the change of the MF refractive index under varied magnetic field. The magnetically induced tuning of the magnetic fluid filled PCF propagation properties were investigated by the full-vector finite element method with a perfectly matched layer. Theoretical calculations show that both the effective refra…	1	1
23172	10.1016#S1006-706X(16)30072-3.xml	Journal of Iron and Steel Research, International	Fe-6. 5 mass% Si alloy is an excellent soft magnetic material with good application prospects. After rolling, the structure of the sheet is likely to be heterogeneous along the normal direction. The microstructure and ordering evolution in the thickness range of the sheets during hot-warm rolling process was studied by means of optical microscope and transmission electron microscope. The results …	0	0
29134	10.1016#S1001-0742(11)60966-2.xml	Journal of Environmental Sciences	Visible-light driven photocatalyst bismuth vanadate (BiVO4) photocatalyst was synthesized by the polyol route using ethylene glycol. The precipitate was washed, dried and calcined at 450°C for 3 hr. The sample was characterized by X-ray diffractometry (XRD), field emission scanning electron microscopy (FE-SEM), zeta potential, surface area (BET method) and band gap energy via diffuse reflectance …	0	1
30312	10.1016#j.porgcoat.2013.05.032.xml	Progress in Organic Coatings	Two types of maleic acid diesters, dibutyl maleate (DBM) and dioctyl maleate (DOM) were used as comonomers in semicontinuous emulsion copolymerization of vinyl acetate (VAc) in order to improve the film properties of poly(vinyl acetate), PVAc emulsion polymer. The effects of the comonomer type and comonomer ratio on minimum film forming temperature (MFFT), glass transition temperature (T g), poly…	0	0
29033	10.1016#S0065-2458(10)80006-3.xml	Advances in Computers	This paper describes a case study to identify the various parameters that affect the scanning reliability of 2D barcodes for high content density applications. A review of the numerous options for 2D symbologies showed that, in theory, these symbologies are capable of encoding relatively large amounts of data, but in practice, barcode scan-ability decreases as the encoded content increases. With …	0	0
39043	10.1016#j.compstruc.2004.03.068.xml	Computers & Structures	This paper deals with the development of a layerwise finite element model for piezolaminated plate structures. A Reissner mixed variational principle is used to formulate the finite element model. The mixed functional is formulated using transverse stresses, transverse electrical displacement (if continuity, across the thickness, is required), displacement components and electrical potential as p…	0	0
32226	10.1016#j.tet.2015.02.080.xml	Tetrahedron	A unified strategy for enantioselective total synthesis of all stereoisomers of the [2+2] family of quadrigemine alkaloids is reported. In this approach, two enantioselective intramolecular Heck reactions are carried out at the same time on precursors fashioned in four steps from either meso- or (+)-chimonanthine to form the two critical quaternary carbons of the peripheral cyclotryptamine rings …	0	0
22432	10.1016#S0142-1123(01)00167-0.xml	International Journal of Fatigue	The application of ultrasonic frequency (20kHz) loading to test fatigue and fracture mechanical properties of materials is briefly reviewed and recent investigations on high strength aluminium alloys are reported. Very high cycle endurance tests and near threshold crack growth experiments were performed with the 2024-T351 aluminium alloy. Lifetimes are approximately 10–100 times lower, if cycled …	0	0
4331	10.1016#j.ijleo.2018.11.003.xml	Optik	Non-diffracting beam are attracting increased attention because of their unique characteristics. A non-diffracting beam is usually generated with an axicon, which is a kind of line focus optical element with a conical surface axis that rotates symmetrically. Three deviation models of a generatrix relative to the ideal axicon have been established on its processing technology, namely, concave to t…	1	1
32903	10.1016#j.cocom.2021.e00599.xml	Computational Condensed Matter	In this work, the electronic structure calculations for RE3Se4 (RE = Nd, Sm) have been deliberated utilizing the density functional theory (DFT). Using the semi-classical Boltzmann theory-based calculations, the transport properties such as the Seebeck coefficient (S), electrical conductivity (σ), power factor (PF), electronic thermal conductivity (κe) and electronic part of the figure of merit (…	0	0
24581	10.1016#S0017-9310(98)00207-5.xml	International Journal of Heat and Mass Transfer	Optical methods for measuring local heat transfer coefficients using thermochromic liquid crystals are discussed. Two techniques using radiative steady state and transient heating have been used to measure local heat transfer on the fin of a plate fin-tube heat exchanger. It is estimated that the errors in the steady state technique should be no more than ±10% and the results are given. The mean …	0	1
26871	10.1016#j.dci.2006.12.001.xml	Developmental & Comparative Immunology	Cytokines belonging to the interleukin-6 (IL-6) family function in many biological processes and display a high degree of redundancy within the family. Although a number of mRNA transcripts from teleost fish that resemble IL-6 family cytokines have been identified none have been functionally characterized to confirm their identity. We report on the identification and functional characterization o…	0	0
1896	10.1016#j.ijleo.2012.10.011.xml	Optik - International Journal for Light and Electron Optics	Light incident onto an anisotropic crystal is divided into the ordinary and the extraordinary waves which vibrate in two perpendicular directions. Because of the tensor property of the dielectric constant, the direction of the electric displacement is not parallel to the vector of the incident electric field. An optical torque is induced by incidence of the linearly polarized light and propagatin…	1	1
21466	10.1016#j.yofte.2019.04.012.xml	Optical Fiber Technology	The phenomenon of periodic self-imaging of optical beams, occurring inside any graded-index (GRIN) medium, was studied during the decade of the 1970s and was exploited to commercialize the GRIN lens. It has been found in recent years that the periodic self-imaging also affects the nonlinear propagation of optical pulses inside multimode GRIN fibers. In this paper, we first present the theory of s…	1	1
6800	10.1016#j.optmat.2018.09.045.xml	Optical Materials	In this study, ZnxCd1-xS/CdTe solar cells were fabricated on commercially available indium tin oxide (In2O3: Sn or ITO) and fluorine doped tin oxide (SnO2: F or FTO) soda-lime glass (SLG) substrates by RF magnetron sputtering. Thin ZnxCd1-xS window layers with lower zinc (Zn) content in comparison to cadmium (Cd) were deposited by co-sputtering of ZnS and CdS targets concurrently by changing the …	1	1
17446	10.1016#j.optmat.2010.02.035.xml	Optical Materials	We investigated the adjustability and enhancement of magneto-optical Faraday rotation in one-dimensional magneto photonic crystal. The Faraday rotation can be adjusted through optical contrast ratio engineering in the resonator structure via equivalent layers theory. Also, simultaneous enhancement of the transmission magnitude and Faraday rotation of the structure can be obtained by optimizing th…	1	1
37119	10.1016#j.watres.2014.05.018.xml	Water Research	Riverbank filtration is an established technique used world-wide to produce clean drinking water in a reliable and cost-efficient way. This practice is, however, facing new challenges posed by climate change, as already observed during past heat waves with the local occurrence of anoxic conditions. In this study we investigated the effect of direct (temperature) and indirect (dissolved organic ma…	0	0
19291	10.1016#S0143-8166(02)00096-9.xml	Optics and Lasers in Engineering	The Rayleigh pulse interaction with a pre-stressed, partially contacting interface between similar and dissimilar materials is investigated experimentally as well as numerically. This study is intended to obtain an improved understanding of the interface (fault) dynamics during the earthquake rupture process. Using dynamic photoelasticity in conjunction with high-speed cinematography, snapshots o…	1	1
36250	10.1016#j.enzmictec.2006.12.020.xml	Enzyme and Microbial Technology	Novel amylolytic lactic acid bacterium from puto, fermented raw rice in Philippine, was isolated and characterized. The strain was identified as Enterococcus faecium No. 78 (BIOTECH 10375) by sugar fermentative test and 16S rDNA sequence analysis. Optimum pH and temperature were 6.5 and 30°C, respectively. Direct l-lactic acid fermentation was carried out with various starches, lactic acid produc…	0	0
7498	10.1016#j.optcom.2004.06.055.xml	Optics Communications	This work reports, for the first time to our knowledge, the formation of planar waveguides in Nd:YVO4 by either carbon or proton implantation. The waveguides are characterised using the dark mode method and by spectroscopic studies, indicating that there is a reduction of the refractive index at the end of the ion track. Particularly, carbon implantation generates a considerable variation in the …	1	1
29393	10.1016#j.aspen.2010.03.003.xml	Journal of Asia-Pacific Entomology	Permethrin resistance status of a laboratory strain, a permethrin-selected strain and three field strains of Aedes aegypti collected in Kuala Lumpur, Malaysia were evaluated using three standard laboratory bioassays: WHO larval bioassay, WHO adult mosquito bioassay, and mixed function oxidase (MFO) enzyme microassay. The LC50 values of field strains from the WHO larval bioassay did not differ sig…	0	0
23414	10.1016#j.vacuum.2009.05.003.xml	Vacuum	In the paper, the observable trends of the actual research and development of selected types of miniature and MEMS-type vacuum sensors are presented. Some information about the new types of active vacuum gauges, which are offered by the leading manufacturers of the vacuum measurement instruments, is given. Next, the list of MEMS devices that need vacuum for proper operation is presented. Some asp…	0	0
34945	10.1016#j.foodhyd.2015.01.026.xml	Food Hydrocolloids	The effect of the addition of starch nanocrystals – prepared from waxy and normal maize starch granules – to amaranth protein formulations on the physicochemical and structural properties of the resulting nanocomposite films was studied. All nanocomposites films were homogeneous, translucent and had similar thickness and optical properties than the neat protein film due to the good dispersion of …	0	0
8099	10.1016#j.optcom.2006.07.049.xml	Optics Communications	We present a white-light spectral interferometric technique employing a low-resolution spectrometer for a direct measurement of the dispersion of the ordinary and extraordinary group refractive indices of a quartz crystal over the wavelength range approximately from 480 to 860nm. The technique utilizes a dispersive Michelson interferometer with the quartz crystal of known thickness to record a se…	1	1
12568	10.1016#j.optcom.2018.07.047.xml	Optics Communications	Resonant optical tunneling effect (ROTE) is a special phenomenon that light can fully go through the seemingly impenetrable optical structure. It is a prominent example to study the analogy of wave optics and quantum physics. Previous theoretical work mostly focused on the optical modeling of transmission spectrum using the transfer matrix method (TMM), but put little effort in the quantum model.…	1	1
22259	10.1016#j.trsl.2011.10.007.xml	Translational Research	Chronic immune activation and inflammation are associated with an increased risk of atherosclerosis in HIV-infected patients. In this review, we discuss the role of established and novel imaging modalities to define more accurately the structure and function of inflammation-mediated atherosclerosis in the context of HIV. Historically, carotid ultrasound studies were the first to show higher rates…	0	0
25892	10.1016#j.jre.2018.05.013.xml	Journal of Rare Earths	Intense visible emissions from dysprosium (Dy3+) ions doped glasses became prospective for diverse technological applications. In this paper, physical, optical and structural properties of magnesium borate glasses doped with varied concentrations of Dy2O3 were examined. Such glasses were synthesised by melt quenching method and characterized at room temperature using several analytical techniques…	0	1
1454	10.1016#j.ijleo.2010.07.005.xml	Optik	A three-layer liquid crystal tapered optical fiber (LCTF) is investigated with the emphasis on the power confinements by the low order TE and TM modes sustained in the different sections of LCTF. The outermost clad section is considered to be made of liquid crystal with radial anisotropy whereas the core and the inner clad are dielectric regions. Rigorous field expressions in the different LCTF s…	1	1
21084	10.1016#S0030-3992(00)00040-2.xml	Optics & Laser Technology	In this paper, the CIE color difference formula was applied to evaluate four types of material surfaces; anodized aluminium, stainless steel, poly-butylene tetra-phthalate (PBT), and phenol formaldehyde, marked using a Nd:YAG laser, and viewed under three common modes of illumination; tungsten, fluorescent and daylight. The color difference values were based on the spectral reflectance readings o…	1	1
32461	10.1016#1359-6446(96)10019-2.xml	Drug Discovery Today	On cancer cells, MUC-1 mucin displays distinct carbohydrate structures, such as ThomsenFriedenreich (TF) and sialyl-Tn, the presence of which is attributed to reduced glycosylation activity. The core peptide is increasingly exposed and is recognized by the immune system. Vaccines based on both the exposed core protein, which contains major histocompatibility complex unrestricted epitopes, and car…	0	0
14650	10.1016#j.optlastec.2011.05.016.xml	Optics & Laser Technology	The effect of ambient pressure on the dynamics of laser-induced bubbles was investigated by a fiber-optic diagnostic technique based on probe beam deflection (PBD). The experimental criterion for judging the maximum bubble radius is modified to the average value of the detecting distances at which the characteristic waveform signals appear. The ambient pressure affects the maximum radius and coll…	1	1
8063	10.1016#j.optcom.2006.06.033.xml	Optics Communications	We report, for the first time, an efficient intra-cavity second-harmonic generation (SHG) at 1084nm in a nonlinear optical crystal, BiB3O6(BIBO) at the direction of (θ, ϕ)=(170.1°,90°), performed with a LD end-pumped cw Nd:YVO4 laser. With 590mW diode pump power, a continuous-wave (cw) SHG output power of 19mW at 542nm yellow–green color has been obtained using a 1.5mm-thick BIBO crystal. The opt…	1	1
2646	10.1016#j.ijleo.2015.02.069.xml	Optik	3D surface topography is simulated using Boundary Element Method (BEM) by computing far field scattered by a metallic or dielectric nanosphere which scans in the near field region of an arbitrary rough surface. Nanosphere is considered as NSOM probe's tip and two scanning modes, Constant Height Mode (CHM) and Constant Distance Mode (CDM) are simulated. Our results show that resolution and image q…	1	1
1123	10.1016#j.ijleo.2006.07.017.xml	Optik	Threshold conditions of coherently combined fiber lasers, joint by fiber couplers (FCs), have been studied. After considering the phase change of a light wave crossing the fiber inside the FC, it has been shown that, at the two input ports of the coupler connecting with the amplifying fibers, the phase difference between the two incoming fields should be equal to −π/2 if the threshold gain of the…	1	1
1275	10.1016#j.ijleo.2008.09.039.xml	Optik	A new high negative dispersion photonic crystal fiber is proposed. It has double-core structure. The inner core has a circle germanium-doped region. The outer core is formed by removing the 3rd ring air-holes around the core. There are two ring air-holes between the two cores, Diameter of the 1st ring air holes is bigger than that of the 2nd ring air-holes, this can make mode coupling between inn…	1	1
21158	10.1016#j.yofte.2021.102638.xml	Optical Fiber Technology	To produce polymer optical fibers in research environments, a flexible cladding material-application process is required. Further, to functionalize the waveguide, the fiber core-production step needs to be separated from the cladding application, contrasting conventional polymer optical fiber production processes. In this study, we developed a solution using continuous dip-coating technique to ap…	1	1
3731	10.1016#j.ijleo.2017.09.027.xml	Optik - International Journal for Light and Electron Optics	Based on the splice loss analysis between two perfectly aligned single mode step and trapezoidal index fibers, we propose a simple empirical relation of power transmission coefficient in terms of normalised frequency and aspect ratio, using a recently reported Marcuse type formulation of spot size for trapezoidal index fiber. The relation is verified, after comparison with standard results from b…	1	1
34836	10.1016#S0364-5916(98)00023-6.xml	Calphad	The AlN-Al2O3 system has been reassessed due to new experimental data published in particular near the Al2O3 rich part and relative to the φ′ and δ phases. The Gibbs energy of formation of the solution and compound phases in the AlN-Al2O3 binary section were derived from an optimisation procedure using all the available experimental thermodynamic and phase diagram data. The thermodynamic descript…	0	0
23626	10.1016#j.compositesa.2015.06.005.xml	Composites Part A: Applied Science and Manufacturing	A quasi-isotropic CFRP laminate, containing a notch or circular hole, is subjected to combined tension and shear, or compression. The measured failure strengths of the specimens are used to construct failure envelopes in stress space. Three competing failure mechanisms are observed, and for each mechanism splitting within the critical ply reduces the stress concentration from the hole or notch: (…	0	0
8033	10.1016#j.optcom.2006.05.014.xml	Optics Communications	Transient optical Kerr effect of liquids C2H4Cl2 and C2H4Br2 is investigated, for the first time to our knowledge, with a femtosecond (fs) probe laser delayed with respect to a coherent fs pump laser. Coherent coupling and electronic Kerr signals are observed around zero delay when pump and probe overlap. Persisting after the pump-probe overlap are Kerr signals arising from the torsional and othe…	1	1
22403	10.1016#j.legalmed.2020.101748.xml	Legal Medicine	The identification of muscle hemorrhage in a cadaver that is in an advanced stage of decomposition is an important but challenging task. Our study investigated whether Fourier transform infrared (FT-IR) microspectroscopy in conjunction with chemometrics could identify muscle hemorrhage using rat cadavers with advanced decomposition. In this study, an intramuscular blood injection method, instead …	0	0
6553	10.1016#j.optmat.2018.06.002.xml	Optical Materials	We present a study of the feasibility of transforming the multicore fiber in a supermode-interference based bending sensor into an active stage. By compensating the antisymmetric supermode losses for high curvatures, fringe visibility is improved and the sensor operating range can be extended. For a given multicore fibre length and Er3+-ion concentration sensor calibration curves allow assessing …	1	1
32148	10.1016#j.jasrep.2019.101928.xml	Journal of Archaeological Science: Reports	During the excavations carried out at the complex of Subneolitic-Neolithic sites in Šventoji, coastal Lithuania (sites 1, 4, 6 and 23), 27 unique bone products have been discovered. Due to the character of the use-wear and technological traces which are macroscopically readable on their surface they have been defined as scrapers. Dated to ca. 3000 cal BC, these tools are made of harp seal tibia, …	0	0
34786	10.1016#j.fsi.2011.08.011.xml	Fish & Shellfish Immunology	In this study, we report on the isolation and characterization of an alpha2-macroglobulin (α2M) from the plasma of the pink shrimp Farfantepenaeus paulensis, its sub-cellular localization and transcriptional changes after infection by fungi. The molecular mass of the α2M was estimated at 389 kDa by gel filtration and 197 kDa by SDS-PAGE, under reducing conditions, suggesting that α2M from F. paul…	0	0
562	10.1016#0030-3992(95)93756-H.xml	Optics & Laser Technology	Concentration changes of haemoglobin and cytochromes indicative of tissue perfusion and oxygenation can be quantitatively evaluated from near-infrared (NIR) measurements of absorption and optical pathlength through tissue. The accuracy of such measurements is limited as current bedside instrumentation cannot measure optical pathlength. Using a recently developed phase-resolved spectroscopic techn…	1	1
22392	10.1016#j.envpol.2004.09.027.xml	Environmental Pollution	Thermal conductivity is an important property that governs the behaviour of leaf compost biofilters used in treating gaseous pollutants. Measurements were carried out for the thermal conductivity (K) of 44 samples of leaf compost, covering wide ranges of the volume fractions of water (ξ w), solids (ξ s) and air (ξ a), at 20°C using an unsteady state thermal probe. The results indicated that the c…	0	0
13346	10.1016#j.optlaseng.2011.05.005.xml	Optics and Lasers in Engineering	Conventional digital image correlation (DIC) technique using a fixed reference image provides high-accuracy measurements but normally fails when serious decorrelation effect occurs in the deformed images due to large deformation, serious illumination fluctuations or other reasons. In this paper, an incremental reliability-guided digital image correlation (RG-DIC) technique, by combining the recen…	1	1
16676	10.1016#j.optmat.2006.08.014.xml	Optical Materials	Three kinds of ORMOSIL were obtained by one-step hydrolysis and co-condensation of tetraethyloxysilane (TEOS), together with methyltriethoxysilane (MTES), vinyltriethoxysilane (VTES), and γ-glycidoxypropyltrimethoxysilane (GPTMS), respectively. IR spectra demonstrate the successful modification of silica network by methyl, vinyl, and γ-glycidoxypropyl groups. The samples are mainly composed of am…	1	1
26532	10.1016#j.tet.2017.04.022.xml	Tetrahedron	In this work, two kinds of benzothiazole derivatives were synthesized. The third-order nonlinear optical properties of the benzothiazole derivatives in minimal curative dose (DCM) were analyzed using the Z-scan measurement at 532 nm with a 120 fs pulse laser. The largest third-order nonlinear susceptibility (χ (3) ) and second-order hyperpolarizability of the complexes (γ) were estimated at 1.4 ×…	0	1
17873	10.1016#j.optmat.2013.12.043.xml	Optical Materials	Positive hysteresis and radiation tolerance to high-dose radiation exposure were investigated for Ce 1% and 3% doped Gd3(Al, Ga)5O12 (Ce:GAGG) crystal scintillator on comparison with other garnet scintillators such Ce:YAG, Ce:LuAG, Pr:LuAG, and ceramic Ce:GAGG. When they were irradiated by several Gy 60Co γ-rays, Ce 1% doped GAGG crystal exhibited ∼20% light yield enhancement (positive hysteresis…	1	1
25023	10.1016#j.cretres.2008.05.005.xml	Cretaceous Research	During the Jurassic and Cretaceous, the Pieniny Klippen Belt units of the Outer Western Carpathians were situated on the edge of the Paleoeuropean shelf rimming the northermost margin of the Mediterranean Tethys. During the late early Aptian humid event, Lower Cretaceous pelagic carbonate (Maiolica) sedimentation was interrupted by terrigenous input as a consequence of the first major mid-Cretace…	0	0
16625	10.1016#j.optmat.2006.05.014.xml	Optical Materials	Nd:YAG nanoceramics composed of 25nm grains were obtained by a low temperature high pressure sintering process. Their absorption and luminescence spectra were measured. It was found that the transparency of Nd:YAG nanoceramics increases with the pressure of the fabrication process. This effect was explained in terms of reducing porosity of the ceramics with increasing the sintering pressure. It w…	1	1
27248	10.1016#j.compstruct.2019.110933.xml	Composite Structures	The scaled boundary finite element method (SBFEM) incorporated with the precise integration technique (PIT) is further extended to present the semi-analytical analysis of static bending and free vibration behaviors of laminated magneto-electro-elastic composite plates. It is applicable to thin and thick multilayered magneto-electro-elastic plates. The basic equations are formulated by only using …	0	0
33290	10.1016#j.lwt.2016.09.005.xml	LWT	Microbial transglutaminase (mTG) catalyzes the crosslinking of bulk and interfacial proteins, thereby influencing the physical properties of food dispersions. However, little is known about the impact of the spatial distribution of proteins in a gelled matrix on the enzymatic crosslinking. In this study, free and incorporated emulsions were subjected to mTG to induce crosslinking of emulsion inte…	0	0
20216	10.1016#S0030-4018(02)02330-1.xml	Optics Communications	A deep polyimide waveguide grating with transmission of −21 dB is demonstrated. A simple lithography process is used to fabricate the raised waveguide, including a deeply corrugated holographic grating. To accurately control the grating period, a rotatable optical setup is used to adjust the interference angle for the holographic process. The corrugation fabricated holographically is 80 nm much d…	1	1
26798	10.1016#j.jmapro.2012.06.001.xml	Journal of Manufacturing Processes	A mathematical model was developed to estimate the weight percent of diamond abrasive particles incorporated in nickel binder matrix during abrasive microtool fabrication by pulse-plating process. The proposed model is based on the hypothesis that, embedment of an inert micro abrasive diamond particle on the substrate will only occur when a few nickel ions from the adsorbed ionic cloud are chemic…	0	0
34327	10.1016#j.jqsrt.2013.08.021.xml	Journal of Quantitative Spectroscopy and Radiative Transfer	A novel numerical method called the Thermal Discrete Dipole Approximation (T-DDA) is proposed for modeling near-field radiative heat transfer in three-dimensional arbitrary geometries. The T-DDA is conceptually similar to the Discrete Dipole Approximation, except that the incident field originates from thermal oscillations of dipoles. The T-DDA is described in details in the paper, and the method…	0	0
14063	10.1016#j.optlastec.2004.11.001.xml	Optics & Laser Technology	First-order type I quasi-phase-matched (QPM) E Y ω + E Y ω → E Z 2 ω blue second-harmonic generation was demonstrated in periodically poled LiNbO3 with period of 14.5μm using d 31. 52μJ of harmonic blue light at 0.473μm was generated pumped by 114μJ 35ps pulse laser at 0.946μm at 150°C with a conversion efficiency of 45.6%. The average conversion efficiencies of 41.3% and 19% were also obtained a…	1	1
30165	10.1016#j.rcim.2020.102071.xml	Robotics and Computer-Integrated Manufacturing	This paper provides a review of research into using Augmented Reality (AR) and Mixed Reality(MR) for remote collaboration on physical tasks. AR/MR-based remote collaboration on physical tasks has recently become more prominent in academic research and engineering applications. It has great potential in many fields, such as real-time remote medical consultation, education, training, maintenance, r…	0	0
22075	10.1016#j.rio.2020.100001.xml	Results in Optics	In recent years, due to the effective achievements of IPL therapies such as treatment of spots, freckles, birthmarks, sunburn damage, vascular lesions, skin photorejuvenation, and hair and tattoo removal, IPL technology is of great interest especially in dermatology and aesthetic research. In this study, the temperature and optical power effects of an IPL therapy device on an artificial tissue we…	1	1
7787	10.1016#j.optcom.2005.07.022.xml	Optics Communications	Optical absorption and fluorescence spectra of Dy3+ doped tellurite glass have been studied and Judd–Ofelt theory has been used to derive its optical properties. The effect of temperature on the fluorescence yield and fluorescence quenching for higher concentrations of Dy3+ has been studied and the mechanism involved discussed. It is found that the fluorescence intensity is larger at lower temper…	1	1
12876	10.1016#j.optlaseng.2004.03.003.xml	Optics and Lasers in Engineering	The present study is concerned with the quantitative imaging of buoyancy-driven convection in a fluid medium that is confined in a horizontal differentially heated rectangular cavity. The horizontal surfaces of the cavity provide a temperature difference, for initiating convection in the fluid. The vertical side walls are thermally insulated. Three imaging techniques, namely laser interferometry,…	1	1
10868	10.1016#j.optcom.2014.06.020.xml	Optics Communications	Wavelength switching between two optical signals has been studied numerically utilizing the concept of cross-absorption modulation and partial cross-phase modulation in a reflective vertical cavity semiconductor saturable absorber (R-VCSSA). The switching performance of an R-VCSSA designed with high power impedance-matched top mirror reflectivity is studied by fixing a control beam (CB) at low po…	1	1
28295	10.1016#j.porgcoat.2008.09.014.xml	Progress in Organic Coatings	A highly efficient photoelectrocatalytic course was realized by combining TiO2 and CdS films. The TiO2 films were prepared using dc reactive magnetron sputtering method, and the CdS films were deposited by chemical bath deposition (CBD) method. The X-ray diffraction (XRD), Raman, field-emission scanning electron microscope (FESEM) were used to characterize the film structure and surface morpholog…	0	1
9909	10.1016#j.optcom.2011.12.098.xml	Optics Communications	We propose a fiber optic single-unit but dual-mode optical imaging system that can provide fast cross-sectional imaging capabilities of swept-source optical coherence tomography (SS-OCT) and functional capabilities of fluorescence spectroscopy (FS). By adopting a fiber optic FS system into a fiber-based SS-OCT system, a compact and effective multimodal single-unit SSOCT-FS system is achieved. Her…	1	1
31692	10.1016#j.ram.2017.04.002.xml	Revista Argentina de MicrobiologÃ­a	The purpose of this study was to analyze the response of different initial contamination levels of Alicyclobacillus acidoterrestris ATCC 49025 spores in apple juice as affected by pulsed light treatment (PL, batch mode, xenon lamp, 3pulses/s, 0–71.6J/cm2). Biphasic and Weibull frequency distribution models were used to characterize the relationship between inoculum size and treatment time with th…	0	0
6650	10.1016#j.optmat.2018.07.033.xml	Optical Materials	Microcrystals of the inorganic red emitting phosphors EuxCa1-1.5xMoyW1-yO4 (x = 0.00667, 0.03333, 0.06667; y = 0, 0.1, …, 0.9, 1) were synthesized by a traditional solid-state method. Studied materials were characterized by X-ray diffraction, infrared spectroscopy and luminescence spectroscopy (luminescence spectra and lifetime measurements). The morphology of the phosphors was characterized by s…	1	1
2561	10.1016#j.ijleo.2014.08.002.xml	Optik	Ga x Se100−x (20≤ x ≤50) in polycrystalline form was prepared by direct fusion of stoichiometric proportions of pure elements. The spectral behavior of transmittance (T) and the reflectance (R) in the wavelength range 400–2500nm for all films of different thicknesses were measured to obtain different optical parameters (refractive index, n, and absorption index, k). The study of inter-band transi…	1	1
19034	10.1016#S0925-3467(01)00105-7.xml	Optical Materials	The fluorescence (emission and excitation) spectrum of Mn2+ ion in NaCl has been investigated for freshly quenched samples (diluted Mn2+ ions) and as grown samples (Mn2+ ions forming aggregates and/or precipitates). Two main emission bands are generally observed in as grown samples, peaking at 505 nm and around 610 nm. Both emission bands are related to different manganese precipitates. Quenched …	1	1
9485	10.1016#j.optcom.2010.10.057.xml	Optics Communications	We propose optical cross connect filters using photonic crystal ring resonators coupled waveguide crossings. We investigate the properties of this component numerically by using the finite-difference time-domain method. Our simulations reveal that the photonic crystal based cross connect filter has more than 92% normalized transmission. Extending our concept for cross connection applications, we …	1	1
38142	10.1016#j.cub.2019.12.017.xml	Current Biology	Larvae of the tunicate Ciona intestinalis possess a central nervous system of 177 neurons. This simplicity has facilitated the generation of a complete synaptic connectome. As chordates and the closest relatives of vertebrates, tunicates promise insight into the organization and evolution of vertebrate nervous systems. Ciona larvae have several sensory systems, including the ocellus and otolith, …	0	0
36884	10.1016#j.vacuum.2008.07.014.xml	Vacuum	a-SiC x :H PIN diode has been fabricated within a single pump-down process under the same deposition conditions used for doped and undoped PECVD grown thin films, whose optical and electrical properties are determined and compared with a-Si:H. Current–voltage characteristics of PIN diode are evaluated and concluded to be limited by tunnelling of holes at p–i interface into valence band tail state…	0	1
26660	10.1016#j.lwt.2012.10.017.xml	LWT - Food Science and Technology	The impact of orange juice pulp on the physical release of limonene to the headspace of freshly prepared orange juice was evaluated both in-vitro and in-vivo. Atmospheric pressure chemical ionization mass spectrometry was used to analyse the impact of the matrix on the dynamic release of the volatile aroma compound, limonene, in orange juice. Pulp and aqueous serum was isolated (by centrifugation…	0	0
32659	10.1016#j.lwt.2011.10.012.xml	LWT - Food Science and Technology	Maize starch powder was exposed to a 60Co source (0, 1, 2, 5, 10, 20, 50, 100, 200, or 500 kGy) and the effects of γ-irradiation treatment on the structure and physicochemical properties of the starch granules were studied. The results showed that peak, trough, final, and setback viscosities were significantly reduced, whereas the solubility was increased following irradiation. Gelatinization tem…	0	0
38066	10.1016#j.hal.2013.03.002.xml	Harmful Algae	A toxic bloom of Pseudo-nitzschia spp. was observed in the Alabama coastal waters of the northern Gulf of Mexico (NGOM) in June 2009 that resulted in the accumulation of domoic acid (DA) in fish. The bloom initiated following a large storm event that likely caused increased groundwater discharge 16–20 days prior to peak densities. Eleven sites, located in littoral shoreline waters and inshore emb…	0	0
29036	10.1016#j.biochi.2005.03.017.xml	Biochimie	Trigger factor (TF) is an important catalyst of nascent peptide folding and possesses both peptidyl–prolyl cis–trans isomerase (PPIase) and chaperone activities. TF has a modular structure, containing three domains with distinct structural and functional properties. The guanidine hydrochloride (GuHCl) induced unfolding of TF was investigated by monitoring Trp fluorescence, far-UV CD, second-deriv…	0	0
27057	10.1016#j.jlumin.2015.06.012.xml	Journal of Luminescence	Biophysical insight into interaction of biocompatible rosin-based surfactants with human serum albumin (HSA) was studied at physiological conditions using various spectroscopic, calorimetric and molecular docking approaches. The binding constant (K b), enthalpy (ΔH 0), entropy (ΔS 0) and Gibbs free energy change (ΔG 0) were calculated by spectroscopic and calorimetric method. We have also calcula…	0	1
42456	10.1016#S0166-5162(97)87370-3.xml	International Journal of Coal Geology	Orientations of R0max and R0min of vitrinite have been determined in coal samples that have been deformed in simple shear experiments at T = 650°–900°C, confining pressures of 0.8 and 1.0 GPa and constant displacement rates of 10−5–10−6 s−1. Samples chosen are a high-volatile bituminous coal and two anthracites. Shear strains up to 3.0 were attained in experiments that lasted up to 100 h. High te…	0	0
19691	10.1016#S0030-4018(98)00598-7.xml	Optics Communications	Second generation of grazing-incidence-phase Fresnel zone plates is presented in this paper. The term grazing-incidence discrete Fresnel lens (GIDFL) for these zone plates is proposed. This lens performs a multilevel phase modulation of the incident X-ray radiation. With the increase of the number of levels, the GIDFL virtually becomes an ideal kinoform zone plate. X-ray optical properties of a f…	1	1
42068	10.1016#S0898-6568(99)00074-1.xml	Cellular Signalling	Caffeine increases the amplitude of the Cl− currents evoked by capacitative Ca2+ entry (CCE) on thapsigargin-treated Xenopus oocytes. The caffeine-induced potentiation of the CCE process appears to rest on two distinct and additive components. The first component involves the cAMP second messenger system since it can be mimicked by either IBMX perfusion or cAMP microinjection into the oocyte and …	0	0
34038	10.1016#S0022-4073(03)00180-8.xml	Journal of Quantitative Spectroscopy and Radiative Transfer	In this paper, we solve the steady-state form of the Boltzmann transport equation in homogeneous and heterogeneous tissue-like media with a finite element-spherical harmonics (FE-P N ) radiation transport method. We compare FE-transport and diffusion solutions in terms of the ratio of absorption to reduced scattering coefficient, (μ a/μ s′) and the anisotropy factor g. Two different scattering ph…	0	0
21019	10.1016#S0030-3992(01)00060-3.xml	Optics & Laser Technology	There are very strong interests in developing low density advanced material systems for service at temperatures up to 1300°C. These materials should mainly have moderate fracture toughness at low and intermediate temperatures and should exhibit oxidation resistant behaviour. The intermetallic compound, MoSi2 has been considered to be an attractive candidate due to its melting point (2030°C) and e…	1	1
6722	10.1016#j.optmat.2018.08.035.xml	Optical Materials	Novel ZnWO4 thin films were achieved by annealing sandwich WO3/ZnO/WO3 (WZW) heterolayer that were deposited on clean fused silica substrates by RF magnetron sputtering technique. The crystal structures, surface morphologies and photoluminescence (PL) properties of the annealed WZW heterolayers were characterized by x-ray diffraction (XRD), Raman, scanning electron microscopy (SEM) and PL measure…	1	1
4559	10.1016#j.optmat.2014.10.012.xml	Optical Materials	Antimony phosphate glasses (SbPO) doped with 3 and 6mol% of Cr3+ were studied by Electron Paramagnetic Resonance (EPR), UV–VIS optical absorption and luminescence spectroscopy. The EPR spectra of Cr3+-doped glasses showed two principal resonance signals with effective g values at g =5.11 and g =1.97. UV–VIS optical absorption spectra of SbPO:Cr3+ presented four characteristics bands at 457, 641, …	1	1
10175	10.1016#j.optcom.2012.08.102.xml	Optics Communications	Round-trip phase-shifts with intensity of an input signal due to saturable index change and optically induced thermal effects in a vertical cavity semiconductor (quantum wells) saturable absorber (VCSSA) are investigated analytically to observe counter-clockwise bi-stability in transmission mode and clockwise bi-stability in reflection mode. Simultaneous effects of Kerr nonlinearity and cavity he…	1	1
43451	10.1111#j.1469-0691.2009.03059.x.xml	Clinical Microbiology and Infection	We studied retrospectively the medical records of all patients (n = 150) diagnosed, by cerebrospinal fluid (CSF) analysis, with neuroborreliosis (NB) in Jönköping County, Sweden during 2000–2005. The number of NB cases increased from 5/100 000 to 10/100 000 inhabitants/year. In 17% of the patients, anti-Borrelia antibodies were found in CSF but not in serum at the time of diagnosis. Facial palsy,…	0	0
31784	10.1016#j.compbiomed.2009.07.013.xml	Computers in Biology and Medicine	Image compression plays a crucial role in medical imaging, allowing efficient manipulation, storage, and transmission of binary, grey-scale, or colour images. Nevertheless, in medical applications the need to conserve the diagnostic validity of the image requires the use of lossless compression methods, producing low compression factors. In this paper, a novel near-lossless compression algorithm …	0	0
21923	10.1016#j.yofte.2006.12.005.xml	Optical Fiber Technology	We propose and investigate experimentally a sigma fiber laser scheme, which uses multiple fiber Bragg grating (FBG) sensors as the feedback elements, for a long-distance sensor system with 20-km long in S-band at first. By tuning a wavelength selective filter located in a laser cavity over the gain bandwidth, the laser selectively lases at each of the fiber Bragg wavelengths of the sensors, thus …	1	1
32662	10.1016#j.joule.2021.06.014.xml	Joule	High-energy-density lithium-metal batteries face the challenge of developing functional electrolytes enabling both the stabilization of the lithium-metal negative electrode and high-voltage positive electrodes (> 4 V versus Li+/Li). Herein, a low-volatility and non-flammable ionic liquid electrolyte (ILE) incorporating two anions, bis(fluorosulfonyl) imide (FSI) and bis(trifluoromethanesulfonyl)i…	0	0
22384	10.1016#S0042-6989(97)00013-8.xml	Vision Research	The mechanism of edge detection in the honeybee was investigated by examining the effects of combining different kinds of visual cues that define an edge. Free-flying bees were trained to land at three different types of edges which were defined by texture and relative motion cues either in isolation or in combination with each other. Bees are able to detect and land at the three types of edges, …	0	0
29459	10.1016#0165-0270(96)00074-X.xml	Journal of Neuroscience Methods	We describe a method for visualizing the relative spatial distribution of autophosphorylated Ca2+ calmodulin -dependent protein kinase II (CaMKII) in neuronal subcompartments within hippocampal slices. The method employs a monoclonal antibody recognizing only autophosphorylated CaMKII, and an affinity-purified polyclonal rabbit antisera recognizing only nonphosphorylated CaMK II (Patton et al. (1…	0	0
43189	10.1016#j.crci.2015.12.013.xml	Comptes Rendus Chimie	Ultrasound-assisted extraction (UAE) and microwave-assisted extraction (MAE) are currently amongst the foremost green techniques for accelerating extraction processes. Several methods for the efficient recovery of the phenolic compounds from rosemary leaves have so far been proposed, but little data are available on the use of UAE and MAE. The aim of this work is to investigate the efficiency and…	0	0
33883	10.1016#j.jiph.2015.06.006.xml	Journal of Infection and Public Health	Toxoplasma gondii (T. gondii) is a protozoan parasite that can cause toxoplasmosis in humans. However, there is no current data regarding Toxoplasma infection among individuals who were referred to medical laboratories in Mazandaran province (northern Iran). Therefore, we performed a population-based study of Toxoplasma seroprevalence in this region. A total of 1832 sera samples (from 654 men and…	0	0
32584	10.1016#j.mre.2017.10.002.xml	Matter and Radiation at Extremes	Wuhan National High Magnetic Field Center (WHMFC) at Huazhong University of Science and Technology is one of the top-class research centers in the world, which can offer pulsed fields up to 90.6 T with different field waveforms for scientific research and has passed the final evaluation of the Chinese government in 2014. This paper will give a brief introduction of the facility and the developmen…	0	0
23550	10.1016#S0268-005X(97)80004-5.xml	Food Hydrocolloids	The application of surface force measurements for modelling the behaviour of food colloid systems, in particular dispersions of hydrophilic particles in oil-continuous media, is discussed. Interactions between two mica surfaces across a triglyceride (triolein) in the anhydrous state, or containing different amounts of dissolved water, have been investigated. The water content influences the layer…	0	0
25579	10.1016#j.memsci.2019.01.007.xml	Journal of Membrane Science	Forward osmosis (FO) membranes have received attention as an energy-efficient and low-cost technique in stream concentrating processes. In this work, a novel double-skinned hollow fiber thin film composite (TFC) FO membrane has been successfully fabricated, which consists of a one-step prepared dual layer substrate and a thin inner selective layer formed via interfacial polymerization. The substr…	0	0
43178	10.1007#s11434-015-0962-1.xml	Science Bulletin	Establishing a deeper understanding of the anisotropy in manganites is useful for tailoring their magnetic properties for device applications. Here we showed that ferromagnetic La0.7Sr0.3MnO3 (LSMO) thin films, epitaxially grown on SrTiO3 (STO) substrates, exhibited unexpected double-shifted magnetization curves originating from the competition between common biaxial and emergent uniaxial anisotr…	0	0
22945	10.1016#j.crci.2015.11.026.xml	Comptes Rendus Chimie	Although justly considered as a cumbersome component in artificial photosystems, these simple molecules are a “necessary evil” to drive photo-induced reactions aiming at producing high added value molecules by photo-induced reduction of low energy value substrates. This review first presents the specifications of sacrificial electron donors. Then the various families of sacrificial donors used fr…	0	0
19510	10.1016#S0079-6638(05)48001-4.xml	Progress in Optics	This chapter discusses recent developments in the field of microstructured optical fibers (MOFs) and provides an account of some of their interesting properties, such as new types of nonlinearities and dispersion profiles. It also discusses how such fibers may be used to produce novel devices by post-fabrication engineering techniques. Two numerical methods are used to investigate the properties …	1	1
6763	10.1016#j.optmat.2018.09.006.xml	Optical Materials	In this work, we reported the highly efficient organic light-emitting diodes based on orange-emitting thermally activated delayed fluorescence emitter 1,4-dicyano- 2,3,5,6-tetrakis(3,6-diphenyl-carbazol-9-yl)benzene (4CzTPN-Ph). By utilizing the bipolar material 2,6-bis(3-(9H-carbazol-9-yl)phenyl)-pyridine (26DCzPPy) and hole type material 4,4′,4″-Tri(9-carbazoyl)triphenylamine (TcTa) as host and…	1	1
25968	10.1016#j.jes.2019.09.004.xml	Journal of Environmental Sciences	An adaptable, energy efficient chemical process is employed to synthesize Cu2+ engrafted MgAl2O4 nanoparticles (Mg1-x Cu x Al2O4, x =0, 0.1, 0.3, 0.5 abbreviated as MCA0, MCA1, MCA3, and MCA5 respectively), using chelating ligand and the calcination temperature was determined by the thermogravimetric analysis of the precursor mass. They acted as good fluoride adsorbent in the presence of co-ions,…	0	0
11447	10.1016#j.optcom.2015.11.042.xml	Optics Communications	We have studied the characteristics of optical bistability of different types of optical modes amplified by small-size quantum dot vertical cavity semiconductor optical amplifiers operated in reflection. Our analysis reveals that TE01 mode exhibits stronger intensity-dependent non-linearity in small radius devices, which results in stronger optical phase modulation and therefore larger hysteresis…	1	1
38775	10.1016#j.isci.2019.07.017.xml	iScience	Conventional printing is worth revisiting because of its established procedures in meeting the surging demand of manufacturing printed electronics, 3D products, etc. However, one goal in penetrating printing into these is to control pattern transfer with no limitation of wettability. Here we introduce a miscible liquid-liquid transfer printing mechanism that can synchronize material preparation a…	0	0
14902	10.1016#j.optlastec.2012.05.034.xml	Optics & Laser Technology	It has been shown that bimaterial microcantilevers can deform as their temperature changes owing to the absorption of infrared radiation. Considering the principle of the cantilever, there must be a temperature detection limit and the microcantilever will be invalid beyond a tolerable temperature. In the paper, we aim to prove the limit and provide an approach to obtain the tolerable target tempe…	1	1
2348	10.1016#j.ijleo.2013.12.078.xml	Optik	We design an ultra-fast terahertz wave switch based on T-shape photonic crystal waveguide. The polymer rod is added in the junction as a point defect, the refractive index of which can be varied by adjusting the external pump laser intensity. The transmission spectrum is calculated by finite-difference time-domain method, which shows that the output energy of the two output ports is closely relat…	1	1
13097	10.1016#j.optlaseng.2008.04.022.xml	Optics and Lasers in Engineering	Structural damage occurs in materials subjected to repeated or fluctuating stresses that must be minimized by design to increase fatigue life, and strains distributed in a blade need to be experimentally determined for evaluating stress levels. In order to measure local strains in a rotating blade, efficient signal transmission between a sensor installed on a blade and a stationary interrogator i…	1	1
39380	10.1016#j.jep.2005.04.021.xml	Journal of Ethnopharmacology	Glinus oppositifolius (L.) Aug. DC. (Aizoaceae) is a Malian medicinal plant used against various types of illnesses related to the immune response, like joint pains, inflammations, fever, malaria and wounds. Two pectin type polysaccharides, GOA1 and GOA2, being isolated from a 50°C water extract from the aerial parts of Glinus oppositifolius were investigated for their activity towards the comple…	0	0
37926	10.1016#j.gecco.2014.11.004.xml	Global Ecology and Conservation	Sensory capacities and perceptual challenges faced by gillnet bycatch taxa result from fundamental physiological limits on vision and constraints arising within underwater environments. To reduce bycatch in birds, sea turtles, pinnipeds and blue-water fishes, individuals must be alerted to the presence of nets using visual cues. Cetaceans will benefit but they also require warning with cues detec…	0	0
6963	10.1016#j.optmat.2018.12.051.xml	Optical Materials	This paper proposes, for the first time, a quantitative description of the cross section of energy transfer between Nd3+ ions and quantum dots through rate equations model. Nd3+ ions were embedded in a SNAB glass system with CdS quantum dots. This occurred because the Nd3+ ions absorbed photons emitted by CdS quantum dots with 457 nm excitation. Band overlap of the quantum dots luminescence band …	1	1
4620	10.1016#j.optmat.2014.11.033.xml	Optical Materials	We investigated one dimensional disordered photonic structures by grouping high refractive index layers in clusters, randomly distributed within layers of low refractive index. We control the maximum size of the high refractive layer clusters and the ratio of the high–low refractive index layers, which we call the dilution of the system. By studying the total transmission of the disordered struct…	1	1
29402	10.1016#j.irbm.2012.12.006.xml	IRBM	Current challenges and innovations in prostate cancer management concern the development of focal therapies that allow the treatment of the cancer areas only, sparing the rest of the gland to minimize the potential morbidity. Among these techniques, laser-based techniques (laser-induced thermotherapy [LITT] and interstitial photodynamic therapy [iPDT]), appear as potential candidates to reach the…	0	0
10890	10.1016#j.optcom.2014.06.064.xml	Optics Communications	This study investigates the fabrication process for microlens array using the solution of photoresist and solvent. A silicon substrate, where micro holes have been made in advance by deep reactive ion etch process, is coated with the solution of the photoresist and solvent. And the substrate is heated so that the solvent evaporates and the volume of the solution shrinks. Due to the surface tensio…	1	1
2656	10.1016#j.ijleo.2015.03.014.xml	Optik	The evolution of hot image formation through medium with gain in consideration of the effect of spatial filter is theoretically and numerically investigated. Based on the linear diffraction theory and small-scale self-focusing theory of Bespalov and Talanov, intensity distribution of hot image in conjugate plane is derived analytically. Then, the peak intensity of hot image for different medium g…	1	1
18871	10.1016#S0925-3467(02)00136-2.xml	Optical Materials	A series of copolymers, poly{9,9-bis(2′-ethylhexyl)fluorene-2,7-diyl-co-2,5-bis(2-thienyl-1-cyanovinyl)-1-(2′-ethylhexyloxy)-4-methoxybenzene-5″,5‴-diyl} has been synthesized from the monomers, 2,7-dibromo-9,9-bis(2′-ethylhexyl)fluorene and 2,5-bis(2-(5′-bromothienyl)-1-cyanovinyl)-1-(2″-ethylhexyloxy)-4-methoxybenzene (BTCVB) using the Ni(0) mediated polymerization. The synthesized copolymers sh…	1	1
12990	10.1016#j.optlaseng.2006.09.001.xml	Optics and Lasers in Engineering	A method employing an isosceles prism and a right-angle one is developed for loss measurement in planar waveguides. During the measuring process, the isosceles prism is fixed and the right-angle prism fixed on the waveguide slides by following the waveguide. Only by adjusting the gap thickness we can realize the loss measurement in planar waveguides. The method is demonstrated with an Ag/Na ion-e…	1	1
32046	10.1016#j.addma.2020.101499.xml	Additive Manufacturing	Metal additive manufacturing (AM) techniques are promising to build complex components in automotive, aerospace and biomedical industries. However, as built AM parts generally present residual stresses which may degrade the fatigue resistance of the material. Although the AM techniques have been substantially studied, few data about the residual stress level and distribution are available in lite…	0	0
40448	10.1016#j.triboint.2011.05.025.xml	Tribology International	The present paper describes an experimental technique to accurately measure the tangential contact stiffness between two rough contacting surfaces manufactured from the titanium alloy Ti–6Al–4V. The digital image correlation method is employed to measure the local displacement field. The effect of normal contact pressure, nominal contact area and fretting wear on tangential contact stiffness is i…	0	0
32150	10.1016#j.hal.2015.11.016.xml	Harmful Algae	The frequency and distribution of high biomass blooms produced by two dinoflagellate species were analysed along the French continental shelf from 1998 to 2012. Two species were specifically studied: Karenia mikimotoi and Lepidodinium chlorophorum. Based on remote-sensing reflectances at six channels (410, 430, 480, 530, 550 and 670nm), satellite indices were created to discriminate the species f…	0	0
27716	10.1016#S0016-2361(03)00185-6.xml	Fuel	The aerodynamics within a reduced scale model of a vertical spindle coal mill static classifier are investigated to provide data for improving classifier particle separation predictions and the validation of computational simulations. Quantitative data for these purposes was obtained by measuring velocities using three-dimensional Laser Doppler Anemometry. Flow visualisation was also used to prov…	0	0
23630	10.1016#j.neuropsychologia.2014.08.030.xml	Neuropsychologia	The space immediately surrounding the body, i.e. peripersonal space (PPS), is represented by populations of multisensory neurons, from a network of premotor and parietal areas, which integrate tactile stimuli from the body’s surface with visual or auditory stimuli presented within a limited distance from the body. Here we show that PPS boundaries extend while walking. We used an audio–tactile int…	0	0
34328	10.1016#j.biortech.2007.06.046.xml	Bioresource Technology	Hydrolysis of four timber species (aspen, balsam fir, basswood, and red maple) and switchgrass was studied using dilute sulfuric acid at 50g dry biomass/L under similar conditions previously described as acid pretreatment. The primary goal was to obtain detailed kinetic data of xylose formation and degradation from a match between a first order reaction model and the experimental data at various …	0	0
10447	10.1016#j.optcom.2013.04.055.xml	Optics Communications	The parameter “frequency lock-in factor (FLF)” is introduced into fiber-optical parametric oscillators (FOPOs) to measure the mode-locking capability of all-optical clock recovery. The pump power dependence of the FLF parameter is experimentally investigated for the 10GHz clock extraction. It is shown that the FLF parameter can be regarded as a quality factor of the FOPO system, similar to the fi…	1	1
3502	10.1016#j.ijleo.2017.01.084.xml	Optik	In this paper, we have analyzed the antireflection, diffraction order, distribution of light field energy density and the photoelectric conversion efficiency of thin film solar cell with the silicon square nanoconical hole (SiSNH) decorated on its surface under different polarization modes and different top diameters (D top). The results show that when the incident azimuthal angle (φ) of the tran…	1	1
19808	10.1016#S0030-4018(98)00024-8.xml	Optics Communications	It is found experimentally that the dependence of the spectral profile of four-photon mixing on the fiber length changes with the pump wavelength around zero dispersion band. The rising edge of the Stokes spectrum shifts toward the pump frequency side and the spectrum broadens as the fiber becomes longer under shorter pump wavelength, while no changes except for the power level appear in the spec…	1	1
31932	10.1016#j.arth.2004.09.035.xml	The Journal of Arthroplasty	The hip simulator wear performance of an electron beam cross-linked and subsequently melted ultrahigh molecular weight polyethylene against femoral heads of 28-, 38-, and 46-mm diameter in the presence of poly(methyl-methacrylate) particulate debris was contrasted with that of conventional polyethylene against a 46-mm diameter head. Over 5 million cycles of testing, the average wear rate of the c…	0	0
16234	10.1016#j.optmat.2004.11.049.xml	Optical Materials	The spectral migration of energy among Eu3+ ions in lead–niobium–germanate glass (60GeO2–25PbO–15Nb2O5) with different Eu3+ concentrations (0.5, 1, 3, and 5mol%) has been investigated at low temperature by using time-resolved fluorescence line narrowing (TRFLN) spectroscopy. The spectral features of the time-resolved fluorescence line-narrowed 5D0 → 7F0 emission spectra under resonant excitation …	1	1
17538	10.1016#j.optmat.2010.06.011.xml	Optical Materials	We performed an exhaustive determination and classification of all the possible angular quasi-phase matching (AQPM) directions of three-wave nonlinear optical parametric interactions in periodically poled uniaxial crystals. We report 74 classes of AQPM loci depending on the wavelength dispersion of the principal refractive indices, the period of inversion of the sign of the second-order electric …	1	1
20283	10.1016#S0030-4018(02)01890-4.xml	Optics Communications	Non-invasive measurement of thermophysical properties such as temperature, density or concentration in a fluid medium remains a very challenging problem. Laser interferometry is one of many optical techniques employed for non-invasive measurement of refractive index field and can be used to provide information on the thermophysical properties in a convective fluid system. In conjunction with tomo…	1	1
3359	10.1016#j.ijleo.2016.09.051.xml	Optik	Polycrystalline thin films Cu (In0.7, Ga0.3) Se2 (CIGSe) were grown on copper foils at various cathodic potentials by using electrodeposition technique. Scanning electron microscopy (SEM) displays that average diameter of CIGSe grain increases from 0.1μm to 1μm when cathodic potential decreases. The structure and surface morphology were investigated by x-ray diffraction (XRD) and atomic force mic…	1	1
14680	10.1016#j.optlastec.2011.07.016.xml	Optics & Laser Technology	In this study, a steady-state heat transfer equation in a side-pumped Nd:YAG laser crystal is solved numerically using the Boundary Element Method (BEM). The temperature distribution and its gradient are calculated at arbitrary points inside the rod. Subsequently, by solving the ray equation and calculating the optical path integral along the length of the rod, the phase shift of the passing rays…	1	1
18120	10.1134#S0030400X19070245.html	Optics and Spectroscopy	Experiments carried out in recent years using single-molecule spectroscopy to study the low-temperature dynamics of some molecular solid-state media with a disordered internal structure made it possible to obtain new information on the dynamics of such media at the local level. In some substances, the time-dependent behavior of the majority of individual spectra of single fluorescent molecules in…	1	1
30033	10.1016#j.actaastro.2010.02.023.xml	Acta Astronautica	An Euler–Euler two-fluid model incorporating with the influence of gravity to describe the hydrodynamic behavior of dense gas-particle flows in gas-fluidization reactor is presented and simulated numerically. It based on the dense gases of kinetic theory and the kinetic theory of granular media for considering the interactions between particle–particle and gas-particles. Gas turbulent flow is sol…	0	0
39735	10.1016#S0967-0645(99)00133-2.xml	Deep Sea Research Part II: Topical Studies in Oceanography	The partial pressure of carbon dioxide (PCO2) and concentrations of the nutrients phosphate (P) and silicate (Si) in coastal surface waters within a 100km×300km area centered on Cape Blanco, Oregon, were mapped at high resolution during August 17–27, 1995. Alkalinity and the concentration of total CO2 were determined on a subset of stored samples. Over the 9–18°C range in sea-surface temperatures…	0	0
17127	10.1016#j.optmat.2008.10.004.xml	Optical Materials	This paper deals with the design of an erbium doped microstructured optical fiber (MOF) amplifier operating in the mid-infrared (mid-IR) wavelength range, more precisely around 4.5μm wavelength. A home-made numerical code which solves the rate equations and the power propagation equations has been ad hoc developed to theoretically investigate the feasibility of mid-IR MOF amplifier. On the basis …	1	1
13979	10.1016#j.optlastec.2003.10.003.xml	Optics & Laser Technology	We report on simple interferometric technique for the measurement of piezoelectric coefficients of thin films using GaAs:Cr adaptive photodetectors in the geometry of modified Mach–Zehnder interferometer. The technique needs no special vibroinsulation and automatically adjusts and keeps the operation point of the interferometer. Strong hysteresis effects with a slightly asymmetric form of the hys…	1	1
26586	10.1007#s10156-005-0376-0.xml	Journal of Infection and Chemotherapy	Prodigiosins (PGs) are known to be a family of natural red pigments, characterized by a common pyrrolydipyrrolylmethane skeleton structure with a C-4 methoxy group, and some of these pigments have been isolated from some microorganisms. Members of the PG family have been reported to show several biological activities, such as immunosuppressive and cytotoxic activities. Recently, we discovered a b…	0	0
5468	10.1016#j.optmat.2016.10.005.xml	Optical Materials	The β–NaYF4: Yb3+, Tm3+ @ TiO2 nanocomposite has been prepared by a facile hydrothermal method followed by the hydrolysis of TBOT, and then NaYF4: Yb3+, Tm3+ @ TiO2, HAuCl4 and sodium citrate were put into an oil bath for reaction to obtain the β–NaYF4: Yb3+, Tm3+ @ TiO2 @ Au core–shell nanocomposite. XRD and HRTEM show that the samples exhibit the hexagonal phase NaYF4, anatase TiO2 and cubic Au…	1	1
25708	10.1016#j.micpro.2020.103721.xml	Microprocessors and Microsystems	The diagnosis of coronary illness is the most troublesome errand in the clinical field. Computed Tomography (CT) is a significant imaging methodology used to analyze cardiovascular illness. Cardiovascular division from CT filters is essential for clinical understanding, significant data for quantitative examination of the heart and coronary corridor structure. This paper proposes a completely mec…	0	1
3604	10.1016#j.ijleo.2017.05.064.xml	Optik	A novel two-step exposure method for the fabrication of apodized fiber Bragg gratings (AFBG’s) with arbitrary apodization functions has been proposed in this paper. The method can be fulfilled by two-step exposures with specially designed apodization and compensation masks for each step, respectively. The masks were driven by a motor which was program controlled according to the desired apodizati…	1	1
43084	10.1016#j.joi.2019.03.009.xml	Journal of Informetrics	Articles are cited for different purposes and differentiating between reasons when counting citations may therefore give finer-grained citation count information. Although identifying and aggregating the individual reasons for each citation may be impractical, recording the number of citations that originate from different article sections might illuminate the general reasons behind a citation co…	0	0
40818	10.1016#j.micron.2015.09.007.xml	Micron	A sub-diffraction limit fluorescence localization microscope was constructed using a standard cooled 1.4 mega-pixel fluorescence charge-coupled device (CCD) camera to simultaneously resolve closely adjacent paired quantum dots on a flat surface with emissions of 540 and 630nm. The images of the overlapping Airy discs were analyzed to determine the center of the point spread function after noise r…	0	1
38454	10.1016#0378-4274(95)03462-5.xml	Toxicology Letters	We have previously shown that 2,4-dichlorophenoxyacetic acid (2,4-D) inhibits Azospirillum brasilense growth, the synthesis of DNA, RNA and proteins. These toxic effects are prevented when polyamines are added to the culture medium. The purposes of our research were to determine the effects of the herbicide on the number of viable Azospirillum brasilense cells, characterize the 2,4-D transport sy…	0	0
18655	10.1016#S0925-3467(03)00135-6.xml	Optical Materials	A newly developed hybrid photo-multiplier (HPMT) was used to measure scintillation photoelectron yield Nphels(E) of well-known YAP:Ce and YAG:Ce scintillating crystals. Nphels(E) measured by the HPMT or evaluated LY(E) were compared with results obtained by the classical PMT. Generally, both crystals are characterized by roughly the same photoelectron and light yields which can reach up to 6400 p…	1	1
8064	10.1016#j.optcom.2006.06.034.xml	Optics Communications	The optical properties of zirconia films doped with rhodamine 6G and oxazine 725 by the sol–gel process were investigated using spectroscopic ellipsometry (SE). Accurate refractive index n and the extinction coefficient k were determined using a three-oscillator classical Lorentz model in the wavelength range of 300–800nm. The derived refractive index of dye-doped films exhibited anomalous disper…	1	1
11889	10.1016#j.optcom.2016.11.049.xml	Optics Communications	A new ring Airy Gaussian (RAiG) vortex beam generation method by coherent combination of Gaussian beam array has been proposed. To validate the feasibility of this method, the propagation properties of the RAiG vortex beam and the coherent combining beam in vacuum have been studied and analyzed. From the comparisons of the intensity distributions and phase patterns along the propagation path, we …	1	1
42624	10.1016#S0028-3908(02)00171-5.xml	Neuropharmacology	Withdrawal from the neurosteroid 3α,5α-allopregnanolone after chronic administration of progesterone increases anxiety in female rats and up-regulates the α4 subunit of the GABAA receptor (GABAA-R) in the hippocampus. We investigated if these phenomena would also occur in male rats. Progesterone withdrawal (PWD) induced higher α4 subunit expression in the hippocampus of both male and female rats,…	0	0
28067	10.1016#S1046-5928(03)00065-2.xml	Protein Expression and Purification	The nirM gene encoding cytochrome c-551 from Pseudomonas stutzeri Zobell (PZ) has been expressed in Escherichia coli at levels higher than those previously reported but only under strict anaerobic growth conditions. Expression yields for wild-type cytochrome in this study typically reached 0.6μmol per liter of saturated E. coli culture (5.5mg/L). Culture conditions investigated are compared to ob…	0	0
33949	10.1016#S0169-7439(01)00155-1.xml	Chemometrics and Intelligent Laboratory Systems	PLS-regression (PLSR) is the PLS approach in its simplest, and in chemistry and technology, most used form (two-block predictive PLS). PLSR is a method for relating two data matrices, X and Y, by a linear multivariate model, but goes beyond traditional regression in that it models also the structure of X and Y. PLSR derives its usefulness from its ability to analyze data with many, noisy, colline…	0	0
40234	10.1016#j.jag.2018.04.007.xml	International Journal of Applied Earth Observation and Geoinformation	Correct estimation of soil and vegetation thermal emissivities is of huge importance in remote sensing studies. It has been shown that the emissivity of leaves retrieved from field observations show subtle spectral features that are related to leaf water content. However, such field measurements provide additional challenges before leaf water content can be successfully obtained, specifically atm…	0	0
11123	10.1016#j.optcom.2015.01.063.xml	Optics Communications	To improve the performance of high-throughput surface plasmon resonance (SPR) imaging sensors, the imperfections of the conventional gold film polarization contrast method and the bare prism polarization contrast method are discussed, and a background extinction method is proposed. Thick gold film is coated as the background area, surrounding gold sensing spots, to form a “gold microwell array”. …	1	1
27945	10.1016#j.pnpbp.2010.03.024.xml	Progress in Neuro-Psychopharmacology and Biological Psychiatry	Previous studies have demonstrated the autonomic dysregulation in patients with schizophrenia using electrophysiological methods, such as electrodermal measures and heart rate analysis. Several theories have been proposed to explain the underlying mechanisms of schizophrenia and its autonomic function. Recently, the measurement of salivary alpha-amylase has been considered to be a useful tool for…	0	0
26353	10.1016#j.vacuum.2011.02.003.xml	Vacuum	In this study, the strength of the junctions formed by thermal compression of solid silver and alumina is measured using an indirect tensile test. The essential role of the oxygen content in solid solution of metal on the adherence force is particularly highlighted. Our results are analyzed starting from the surfactant effect of oxygen, in solid solution of metal at the interface Ag/Al2O3. It’s c…	0	0
30528	10.1016#j.rsma.2016.03.015.xml	Regional Studies in Marine Science	In this paper a coupled physical–biogeochemical one-dimensional numerical model (BFM–POM 1D) was implemented in the Gulf of Trieste, (northern Adriatic Sea) and its structure was tested in order to evaluate its usability as a tool to support coastal management and planning. The evaluation concerned the ability of the model to reproduce the main trophic pathways, as well as their temporal variabil…	0	0
10498	10.1016#j.optcom.2013.06.046.xml	Optics Communications	Zr:Fe:LiNbO3 crystals were grown in air by the Czochralski technique with various [Li]/[Nb] ratios of 0.85, 1.05, and 1.38 in melt. Based on the ICP-AES (inductively coupled plasma atomic emission spectrometry) analyzed results, the chemical formulas of Zr:Fe:LiNbO3 crystals were obtained. The sign of the dominate charge carriers as well as the two-wave coupling gain coefficient as a function of …	1	1
16902	10.1016#j.optmat.2007.07.001.xml	Optical Materials	The light-induced orientation of azobenzene side groups of a polybutadiene based liquid crystalline polymer was studied. The polymer is based on HO-terminated telechelic polybutadiene Krasol LBH 3000 grafted with 5-(4-{[4-(octyloxy)phenyl]azo}phenoxy)pentane-1-thiol units. Linearly polarized light of wavelengths 325, 365 and 488nm influenced the photoorientation process. While irradiation with th…	1	1
31477	10.1016#j.bjm.2017.09.002.xml	Brazilian Journal of Microbiology	High potential, thermotolerant, ethanol-producing yeasts were successfully isolated in this study. Based on molecular identification and phylogenetic analysis, the isolated thermotolerant yeasts were clustered in the genera of Pichia kudriavzevii, Candida tropicalis, Candida orthopsilosis, Candida glabrata and Kodamea ohmeri. A comparative study of ethanol production using 160g/L glucose as a sub…	0	0
13520	10.1016#j.optlaseng.2013.01.003.xml	Optics and Lasers in Engineering	We introduce and test an original approach for the optical assessment of road conditions due to various atmospheric perturbations such as the presence of ice, wet surfaces and rain. The technique is based on measuring diffused and reflected light under near infrared illumination, extracting the polarization contrast after reflection. Several tests, carried out on various types of asphalt and vari…	1	1
37412	10.1016#S0168-0102(02)00025-1.xml	Neuroscience Research	Neuronal nitric oxide synthase (nNOS) mRNA-positive cells were visualized by non-isotopic in situ hybridization histochemistry in the organum vasculosum of the lamina terminalis (OVLT) and the preoptic area (POA) in gonadectomized juvenile female and male rats. In the rostral POA (rPOA) at the level of the anteroventral periventricular nucleus, nNOS mRNA-positive cells were distributed in an inve…	0	0
31222	10.1016#j.pep.2003.09.005.xml	Protein Expression and Purification	The cDNA encoding fumarase, an enzyme catalyzing reversible hydration of fumarate to l-malate, from the parasitic roundworm Ascaris suum, has been cloned, sequenced, over-expressed in Escherichia coli, and purified. The single open reading frame translates into a protein of 50,502Da containing 467 amino acids. It shows 82, 77, and 58% identity with Caenorhabditis elegans, human, and E. coli fumC …	0	0
41269	10.1016#j.cropro.2005.08.003.xml	Crop Protection	Powdery mildew caused by Oidium mangiferae, is the most important disease of mango. Field surveys of five cultivars in five Governorates, revealed that incidence of infection was higher on cvs. Alphonso and Seddek than on Zebda, Hendi Besenara and Ewise. The highest disease incidence was recorded in El-Behera Governorate. The various environmentally friendly natural compounds as the biological co…	0	0
27107	10.1016#S1385-299X(97)00027-5.xml	Brain Research Protocols	This protocol describes the acquisition and evaluation of saccadic eye movement data for use in basic neuroscience research and clinical application. The experimental protocol requires the subject to make saccadic eye movements in response to visual stimuli presented, in random order, on consecutive trials. The gap and overlap paradigms are described together with the instruction to generate pro-…	0	0
41537	10.1016#j.jasrep.2017.06.008.xml	Journal of Archaeological Science: Reports	Prehistoric paintings from the El Reno cave, Guadalajara (Spain) have been studied by μ-Raman spectroscopy. Goethite (α-FeOOH) and haematite (α-Fe2O3) have been used as pigments in this exceptional Palaeolithic site. Dolomite (CaMgCO3), anatase (TiO2), α-quartz (α-SiO2), hydromagnesite and the calcium carbonate (CaCO3) polymorphs calcite and aragonite have also been detected in the studied paint …	0	1
39468	10.1016#j.dib.2020.105297.xml	Data in Brief	In enteric bacteria, DNA supercoiling is highly responsive to environmental conditions. Host specific features of environment serve as cues for the expression of genes required for colonization of host niches via changing supercoiling [1]. It has been shown that substitution at position 87 of GyrA of Salmonella enterica str. SL1344 influences global supercoiling and results in an altered transcri…	0	0
14749	10.1016#j.optlastec.2011.11.016.xml	Optics & Laser Technology	Two-step process: carburizing followed by boriding was applied to the formation of borocarburized layers. The boride layer formed on the substrate of changeable chemical and phase composition (e.g. borocarburized layer) was called “gradient boride layer”, in contrast to “typical boride layer”, formed on the substrate of constant chemical and phase composition. Until now, the typical heat treatmen…	1	1
38339	10.1016#j.ijplas.2007.02.009.xml	International Journal of Plasticity	Thermodynamically and mathematically consistent constitutive equations suitable for shock wave propagation in an anisotropic material are presented in this paper. Two fundamental tensors α ij and β ij which represent anisotropic material properties are defined and can be considered as generalisations of the Kronecker delta symbol, which plays the main role in the theory of isotropic materials. Us…	0	0
5950	10.1016#j.optmat.2017.07.002.xml	Optical Materials	We have performed high repetition rate femtosecond laser bulk modification of TiO2-SiO2 based glass (Schott N-SF8 glass), leading to a decrease in the refractive index near the focal volume. From μRaman and X-ray microanalysis we have associated the decrease in the refractive index to a volume expansion due to glass network modifications induced by the laser irradiation. By writing two lines clos…	1	1
2634	10.1016#j.ijleo.2015.02.030.xml	Optik	The third-order nonlinear optical properties are used in high speed telecommunications, optical limiters and optical computers. The purpose of the study is to determine the third-order nonlinear characteristics of bromothymol blue dye in both polymer and liquid mixtures. The samples are prepared by dissolving dye of different concentrations in methanol and ethanol and thin film was prepared by bu…	1	1
39140	10.1016#j.jsg.2016.03.008.xml	Journal of Structural Geology	We have examined microstructures, mineralogical composition, geochemical alteration, and texture of four selected fault rock samples from the Deep Geodynamical Laboratory (DGLab) Gulf of Corinth project using optical microscopy, cathodoluminescence microscopy (CL), scanning electron microscopy (SEM), transmission electron microscopy (TEM), and synchrotron X-ray diffraction measurements. The fault…	0	1
23543	10.1016#j.prostr.2018.12.246.xml	Procedia Structural Integrity	This work is devoted to the experimental study of strain distribution at crack tip using digital image correlation technique. The real strain fields were compared with an elastic solution for verification of a hypothesis about link of the elastic-plastic and elastic strain fields at crack tip using the coupling between Young’s modulus and the secant plasticity modulus. The precracked plane specim…	0	0
33407	10.1016#j.procir.2016.03.136.xml	Procedia CIRP	The average absolute roughness S a presented in ISO 25178, commonly used in the industry, is not a reliable discriminator of different surface texture types. This paper presents new quality indexes for a 3D characterization of surface texture of diamond cut die inserts used for injected plastic optics in lighting applications. The proposed surface quality indexes, namely floor and ceiling surface…	0	0
27226	10.1016#j.jlumin.2011.12.067.xml	Journal of Luminescence	The interaction between ginkgolic acid (GA, C15:0) and bovine serum albumin (BSA) is investigated by several spectroscopic methodologies. At first, the binding characteristics of GA and BSA are determined by fluorescence emission spectra. It is showed that GA quenches the fluorescence of BSA and the static quenching constant K LB is 11.7891×104 Lmol−1 s−1 at 297K. GA and BSA form a 1:1 complex wi…	0	1
10029	10.1016#j.optcom.2012.05.013.xml	Optics Communications	The intrinsic spin and extrinsic orbital angular momenta ( S and L ) and their torque densities are derived and formulated using the plane waves for light propagating in coiled optically active fiber cores which have homogeneity and inhomogeneity of refractive index n. The effect of the geometrical phase shift χ on S , L , their densities (per unit volume) and their torque densities of the right …	1	1
