# Supplementary material for: OpticalBERT and OpticalTable-SQA: Text- and Table-Based Language Models for the Optical-Materials Domain
Source: J Chem Inf Model. 2023 Mar 20;63(7):1961–81. doi: 10.1021/acs.jcim.2c01259 (PMC10091421; doi:10.1021/acs.jcim.2c01259)
Supplement: Supplementary file 1 — ci2c01259_si_002.zip [file ci2c01259_si_002.zip › SIrev/qa_numerical_test_dataset_CDE.csv]

DOI	paragraph	compound	extracted_value	wavelength
10.1016/j.ijleo.2018.09.026	, respectively. Refractive index achieved is 1.93 for Ta2O5 and 1.43 for SiO2 at 532 nm wavelength due to proper maintenance of evaporation rate, temperature and oxygen partial pressure during deposition process. Extinction coefficient is very small (≈0.0025) for both the materials. The film structures were simulated with root mean squared (RMS) error values. The simulated results along with RMS …	SiO2	1.43	nan
10.1016/j.ijleo.2018.09.026	, respectively. Refractive index achieved is 1.93 for Ta2O5 and 1.43 for SiO2 at 532 nm wavelength due to proper maintenance of evaporation rate, temperature and oxygen partial pressure during deposition process. Extinction coefficient is very small (≈0.0025) for both the materials. The film structures were simulated with root mean squared (RMS) error values. The simulated results along with RMS …	Ta2O5	1.93	nan
10.1016/j.cap.2010.11.048	As shown in , the reflectance approached to zero at a wavelength which equals to 4n1d1. And the wavelength where the reflectance is zero shifted to the right as the increase of the SiNx thickness. From the above reflectance analysis, the optimum refractive index and the thickness of the ARC layer are generally determined before depositing SiNx film. Since the wavelength at the maximum spectral ir…	silicon	3.85	nan
10.1016/j.jpcs.2012.12.019	V2O5 nanowires (NWs) were grown on Si (100) and quartz substrates using evaporation–condensation method with the VLS growth technique. The chemical composition of the synthesized nanostructures was analyzed using energy dispersive analysis of X-ray (EDAX). The surface morphology and crystal structure of the synthesized NWs were characterized by scanning electron microscope (SEM) and X-ray diffrac…	V2O5	2.24	nan
10.1016/j.jpcs.2012.12.019	shows the refractive index (n) and the extinction coefficient (k) at the measuring wavelength from 400 to 2100 nm of the V2O5 nanowire film. The refractive index follows the anomalous dispersion in the strong absorption region from 400 to 640 nm. The descending course of the curve, above 640 nm, is characteristics of normal dispersion. The calculated refractive index was found to be 2.24 at λ=626…	V2O5	2.24	nan
10.1016/j.sse.2012.04.012	. Refractive index of Al2O3 has been reported to be 1.74 at 1550 nm. In the prepared ALD samples the index is measured 1.63 and the ‘k’ value is 0.0009. AlN layers deposited with 300, 750, and 1000 cycles have a thickness of 14.2 nm, 32.2 nm and 44.9 nm. As shown in	Al2O3	1.74	nan
10.1016/j.foodres.2015.05.008	Particle size and ζ-potential of the silica nanoparticles, Si–EPL microparticles and emulsion were measured using a particle size and ζ-potential analyzer (Malvern Zetasizer, MA). The settings were — material: oil, dispersant: water, measurement angle: 90°, measurement duration: automatic. Particle refractive index for silica suspensions was 1.537 and for oil droplets was 1.45.	silica	1.537	nan
10.1016/j.cap.2011.03.082	However, InGaN-based UV-LEDs have still yet to reach their full potentials. In order to get to those points and realize the substitution of GaN based UV-LEDs for the conventional UV-lamp sources, we must further improve the external quantum efficiency (EQE) and light output of UV-LEDs. One of the main factors that UV-LEDs yield low light output is associated with difficulty in obtaining highly re…	GaN	2.5	nan
10.1016/j.foodres.2015.04.022	The particle size distribution of the emulsions was measured using a laser light scattering instrument (Mastersizer 2000, Malvern Instruments, Worcestershire, UK). To avoid multiple scattering effects, emulsions were diluted using buffer solution at the same pH as the sample being analyzed. The particle size is reported as the surface weight mean diameter (D32) and the volume-weighted mean diamet…	phosphate	1.33	nan
10.1016/j.cap.2010.12.021	PMMA (polymethylmethacrylate) sheets of 1 mm thickness (GoodFellow Ltd.) were utilized as the upper and lower plastic sheets in the present study. Several micro-holes were fabricated on the upper sheets by a precision mechanical drilling process with a micro-drill of 300 μm in diameter. For the realization of microlenses, LOCTITE® UV adhesive 352 was used as the UV curable resin. The refractive i…	PMMA	1.51	nan
10.1016/j.vacuum.2004.01.030	All designs are of multi-cavity, Fabry–Perot-type filters. The number of layers thus exceeds 100. The reduction of the bandwidth without increasing the number of layers too much, using a high-order spacer and a reflector, has been addressed . Polarization-insensitive designs that involve an absentee layer inserted into the layer near the spacer have been proposed for filters used at a high angle …	SiO2	2.13	nan
10.1016/j.vacuum.2004.01.030	The deposition rate, vacuum conditions, working conditions of the ion source, the layer thickness and the substrate temperature are all important parameters in the fabrication of a good filter. Any fluctuation in these parameters during coating can cause the filter to fail to meet its specifications. Accordingly, before the coating process was performed, the substrate, WMS-02, was baked at 200°C …	SiO2	2.13	nan
10.1016/j.radphyschem.2005.04.010	. While the source stays in the gas phase, the amplitude of scintillation signal remains independent of the liquid level. However, when the liquid covers the source, the amplitude abruptly decreases due to the fact that the scintillation light, emitted in the liquid phase, has now to cross the interface of two media with very different refraction indexes (the refractive index of liquid xenon for …	xenon	1.69	nan
10.1016/j.eurpolymj.2015.12.016	In this study, we report the synthesis of 1,5-bis(2-acryloylenethyl)-3,4-ethylenedithiothiophene (BASEDTT) as one of the photo curable acrylate monomers. The high sulfur content and low molar volume of BASEDTT can improve refractive indices of acrylic resin. The acrylate resin exhibited high refractive index (1.6443) with high glass transition temperature (>134 °C), high optical transparency, and…	acrylate	1.6443	nan
10.1016/S0925-4005(00)00707-3	Multimode optical fibers, PUV 400 BN (CeramOptec, GmBH, Bonn), were used in these experiments. They present a pure silica core diameter of 400 μm, with a refractive index of 1.4571 (at 633 nm) and a cladding diameter of 440 μm, with a refractive index of 1.4011 (at 633 nm). Their black nylon jackets were stripped away from a 1-cm long optical fiber tip, which was then used for the immobilization …	silica	1.4571	nan
10.1016/j.optlaseng.2015.06.001	To access the quantitative measurement ability of the proposed method, a phase plate etched in BK7 glass with a refractive index of 1.5168 is used as the specimen. The step height of the specimen is about 580.22 nm supplied by BRUKER Atomic Force Microscopy (AFM). Based on the proposed setup, three phase-shifted interferograms are acquired in one shot as shown in	BK7	1.5168	nan
10.1016/j.optlastec.2015.07.004	where λ is the wavelength, n is the refractive index of the media and l is the plate thickness. We found in our earlier experiment stated in scheme-1 that peak λ was nearly 576.8 nm at 60.15 mJ/cm2 for S1. The refractive index of quartz at that wavelength is nearly 1.5448 . Now, by this if we calculate FSR we get a value of 0.0957 nm which is very close to the experimental value.	quartz	1.5448	nan
10.1016/j.saa.2009.10.019	. It is seen that the refractive indices of heat-treated samples of 2 and 50 h increases rapidly as compared to precursor glass. These are due to the formation of KNbO3 crystals having high refractive index (2.2912 at 600 nm ).	KNbO3	2.2912	nan
10.1016/j.saa.2009.10.019	The uplifting of the base line for glass–ceramic sample due to scattering imparted by the nanocrystallite phase is discussed as follows. Normally the decrease of optical transmission of the glass–ceramics happens mainly because of two reasons, one is the crystallite size and the other is the refractive index difference between crystalline and residual amorphous phase. In this system, the crystall…	KNbO3	2.2912	nan
10.1016/j.vacuum.2004.03.006	. The highest refractive index (2.71) is observed for films deposited from acetylene without hydrogen. The refractive index drops down with increase in hydrogen ratio in the deposition gas mixture over the whole hydrogen concentration range. The lowest refractive index was observed for films deposited from hexane and hydrogen mixture (1.94). As it is known, the density and refractive index are cl…	acetylene	2.71	nan
10.1016/j.physe.2015.06.035	We calculate the linear and nonlinear properties of the DWELL structure using the carrier density, σ=3×1022 (m−3), damping rate, γ=1012 (1/s) same for all relaxation rates and refractive index of GaAs as a constant value nr=3.2. Based on the dipole moment matrices we will obtain susceptibilities to explore the linear and nonlinear properties of the DWELL structure.	GaAs	3.2	nan
10.1016/j.optmat.2017.12.023	The considered refractive indices of the SnS2 film have been nω = 2.82 and n3ω = 3.7 at λω = 1550 nm and λ3ω = 517 nm, respectively []. The corresponding phase mismatch and the coherence length are Δk ∼105 cm−1 and LC ∼300 nm, respectively. We can notice the high value of Δk, leading to low values of the conversion efficiency.	SnS2	2.82	nan
10.1016/j.dyepig.2006.07.022	For comparison purposes, it was reported that films of pure Al2O3 have refractive index values of 1.58 (at 1000 nm) and 1.68 (at 250 nm) . Also, electron beam evaporated Al2O3 films were reported to possess refractive index value of 1.56 (at 830 nm) measured by ellipsometry . Generally, slight dissociation and oxygen loss occurs during evaporation, and the films grow with a crystalline microstruc…	Al2O3	1.58	nan
10.1016/j.saa.2009.11.032	, curve a) shows six sharp absorption bands due to their 4f intrashell transitions arising from the ground state 6H5/2 of Sm3+. The energies associated with these transitions were recognized as per Carnall's convention . The Au0 and Sm3+ co-doped nanocomposites (, curves b, c and d) displays broad plasmon (SPR) absorption bands (Lorentzian curves) characteristic of nano sized Au0 in addition to t…	silicate	1.5	nan
10.1016/j.carbon.2014.04.067	Prior to measurements, dispersions of GO and rGO were sonicated for 30 min. The disc was loaded with a sucrose gradient (8% and 24% sucrose in water, CPS Instruments), which comprised of 10 layers, each with a total injection volume of 1.8 mL. The average density, refractive index and viscosity values of the sucrose gradient fluid were 1.02 g/mL, 1.35 and 0.95 cps, respectively. Dodecane (0.75 mL…	sucrose	1.02	nan
10.1016/j.optmat.2017.12.041	Hybrid inorganic/organic one dimensional photonic crystal based on alternating layers of Si/HMDSO is elaborated. The inorganic silicon is deposited by radiofrequency magnetron sputtering and the organic HMDSO is deposited by PECVD technique. As the Si refractive index is n = 3.4, and the refractive index of HMDSO layer depend on the deposition conditions, to get a photonic crystal with high and l…	HMDSO	1.45	nan
10.1016/j.optmat.2017.12.041	Finally, the silicon which refractive index is 3.4 will be considered as the high index material, we will choose as low material index the HMDSO layer obtained for RF power 20 W and corresponding to an index to 1.45. The photonic crystal will consist of an alternating Si/HMDSO layers with best a refractive index contrast Δn = 1.95.	HMDSO	1.45	nan
10.1016/j.optmat.2017.12.041	By respect the Bragg mirror law (nSidSi = nHMDSOdHMDSO = λ0/4), which gives for λ0=1,55 μm and for the refractive indexes nSi = 3.4 and nHMDSO = 1.45, we obtain for Si and HMDSO respectively dSi = 115 nm and dHMDSO = 265 nm corresponding to a time deposition tSi = 1 min 30s and tHMDSO = 2 min. We present in (b) transmission spectra for layers of Si and HMDSO, where we note that these layers trans…	HMDSO	1.45	nan
10.1016/j.optmat.2017.12.041	Hybrid inorganic/organic one dimensional photonic crystal based on alternating layers of Si/HMDSO is elaborated. The inorganic silicon is deposited by radiofrequency magnetron sputtering and the organic HMDSO is deposited by PECVD technique. As the Si refractive index is n = 3.4, and the refractive index of HMDSO layer depend on the deposition conditions, to get a photonic crystal with high and l…	HMDSO	3.4	nan
10.1016/j.optmat.2017.12.041	In this work we are interested to the elaboration of an hybrid one-dimensional photonic crystal based from an inorganic material the silicon and the pure organic compound (hexamethyldisiloxane: HMDSO) deposited alternatively by sputtering and PECVD with high and low refractive index of 3.4 and 1.4 for respectively Si and HMDSO.	HMDSO	3.4	nan
10.1016/j.optmat.2017.12.041	Finally, the silicon which refractive index is 3.4 will be considered as the high index material, we will choose as low material index the HMDSO layer obtained for RF power 20 W and corresponding to an index to 1.45. The photonic crystal will consist of an alternating Si/HMDSO layers with best a refractive index contrast Δn = 1.95.	HMDSO	3.4	nan
10.1016/j.optmat.2017.12.041	By respect the Bragg mirror law (nSidSi = nHMDSOdHMDSO = λ0/4), which gives for λ0=1,55 μm and for the refractive indexes nSi = 3.4 and nHMDSO = 1.45, we obtain for Si and HMDSO respectively dSi = 115 nm and dHMDSO = 265 nm corresponding to a time deposition tSi = 1 min 30s and tHMDSO = 2 min. We present in (b) transmission spectra for layers of Si and HMDSO, where we note that these layers trans…	HMDSO	3.4	nan
10.1016/j.optmat.2017.12.041	Hybrid inorganic/organic one dimensional photonic crystal based on alternating layers of Si/HMDSO is elaborated. The inorganic silicon is deposited by radiofrequency magnetron sputtering and the organic HMDSO is deposited by PECVD technique. As the Si refractive index is n = 3.4, and the refractive index of HMDSO layer depend on the deposition conditions, to get a photonic crystal with high and l…	silicon	3.4	nan
10.1016/j.optmat.2017.12.041	In this work we are interested to the elaboration of an hybrid one-dimensional photonic crystal based from an inorganic material the silicon and the pure organic compound (hexamethyldisiloxane: HMDSO) deposited alternatively by sputtering and PECVD with high and low refractive index of 3.4 and 1.4 for respectively Si and HMDSO.	silicon	3.4	nan
10.1016/S0925-4005(01)00762-6	The refractive index of the surrounding sample is set to be n5=1.333 for the purpose of monitoring the aqueous environment. The SPR is supposed to be excited by light rays impacting on the core–metal interface in the fiber with an incident angle between 76.5 and 89.5°. This angle range is determined by taking into account the totally internal reflected condition given by the refractive indices of…	thiol	1.463	nan
10.1016/j.optmat.2018.01.024	Radius of curvature of the ring that we had considered was 15 μm, separation between ring and bus waveguide was 0.5 μm, and waveguide width was 3.5 μm. The tail of the evanescent field of the bus waveguide was ∼1.25 μm, which is enough to couple light into the MRR. The computed power coupling coefficient between ring and bus waveguide at the chosen radius was 0.541,607 and propagation power loss …	SiO2	1.574	nan
10.1016/j.jtherbio.2018.07.014	The physical parameters were as follows. The refractive index of chitin is 1.57 and the extinction coefficient was determined from FTIR measurements (see the corresponding spectrum in (c)) and found to vary from 0.008 to 0.001 (within a 8–14 μm range) and from 0.013 to 0.0016 (within a 3–5 μm range). The corresponding reflection spectra were calculated for a range of angles of incidence and avera…	chitin	1.57	nan
10.1016/j.sse.2012.04.041	The refractive index (n) of the TiO2 film measured by ellipsometry was found to be 2.33 and optical dielectric constant could be determined from the refractive index of TiO2 εopt = n2 = 2.332 = 5.4389. The Raman spectrum of TiO2 nanocrystalline film annealed at 550 °C is shown in	TiO2	2.332	nan
10.1016/j.optmat.2017.12.021	The refractive index of pristine PMMA is closely equal to glass i.e. 1.5. However, at a single wavelength it gradually increases with increasing ion fluence. a shows the variation in refractive index of implanted PMMA at different ion fluences at 632.8 (visible, He-Ne laser) and 900 nm (near IR), respectively. It can be seen that at 632.8 nm there is a minute increase in the refractive index of i…	PMMA	1.5	nan
10.1016/j.optmat.2017.12.021	The refractive index of pristine PMMA is closely equal to glass i.e. 1.5. However, at a single wavelength it gradually increases with increasing ion fluence. a shows the variation in refractive index of implanted PMMA at different ion fluences at 632.8 (visible, He-Ne laser) and 900 nm (near IR), respectively. It can be seen that at 632.8 nm there is a minute increase in the refractive index of i…	PMMA	1.93	nan
10.1016/j.seppur.2010.11.012	Fourier transform infrared attenuated total reflectance (FTIR-ATR) analyses were performed using a Thermo Nicolet 6700 apparatus to assess water diffusion. 50 scans were recorded in the 4000–400 cm−1 range with 2 cm−1 resolution. The internal reflection element crystal was made from zinc selenide (ZnSe), having a refractive index of 2.42. Thin films of PDMS/SPA-15 were directly cured onto the ATR…	ZnSe	2.42	nan
10.1016/S0925-4005(01)00559-7	The operating wavelength of the sensor is determined by the refractive index profile of the waveguide, properties of the SPR-active metal layer, and the refractive index of the sensed medium. In biosensing applications the sensor is desired to be sensitive in a particular region of refractive indices, usually around 1.33 (aqueous environment) in a particular wavelength region (usually between 0.6…	BK7	1.44	nan
10.1016/j.radphyschem.2005.12.028	The second experiment in Novosibirsk, in which Cherenkov counters were used, was one with the MD-1 detector at the collider VEPP-4 (Table ). A specific feature of these counters was the use of pressurized ethylene with the refractive index n=1.02. A series of experiments was performed with the MD-1 detector on Υ-resonance and γγ physics in 1980–1985. A review of obtained results was published in …	ethylene	1.02	nan
10.1016/j.geothermics.2018.10.008	Particle diameters of polysilicic acids in brine samples were determined at the Sumikawa geothermal station with DLS (Malvern Zetasizer NANO ZSP ZEN-5600). The laser wavelength, detection angle and laser output are 633 nm (He-Ne laser), 173°and 4.0 mW, respectively. The viscosity of the brine is selected as water to be 0.887 cP. The refractive indices of brine and silica particles are taken to be…	silica	1.33	nan
10.1016/j.infrared.2015.12.015	The obtained experimental results were compared with calculated optical spectra. Numerical calculations were performed using the CST Microwave studio 2015 software. The Frequency Domain Solver was used, and periodic boundary conditions were adopted. As a model object, a grating made of a material with a refractive index of 1.5 and having a rectangular profile with geometric parameters taken from …	SU-8	1.57	nan
10.1016/j.pnucene.2014.08.005	The measurement principle of an optical probe is on the basis of the refraction and reflection laws. Since the core refractive index of silica fiber is 1.46, the theoretical reflection coefficients calculated by Eq. for the water phase (the refractive index is 1.33) and air phase (the refractive index is 1.00) are 0.00217 and 0.0350, respectively.	silica	1.46	nan
10.1016/j.cemconres.2015.04.017	The particle size distributions (PSD) were measured with a Malvern Mastersizer type S laser beam granulometer. The cement was dispersed in isopropanol, whereas the kaolinitic clays, the reference metakaolin, and the thermally and mechanochemically activated kaolinites were dispersed in a solution of water with 0.01% polyacrylic acid dispersing agent. 15 min ultrasonication was carried out on all …	isopropanol	1.39	nan
10.1016/j.saa.2010.04.040	for a given value of JO parameters and λ. It is interesting to note that going from a borate-silicate glass (with refractive index n = 1.51) to tellurite glasses (with refractive index > 2.1) the transition probability increase by a factor more than 2 and hence the radiative lifetime will decrease by a factor more than 2 and the emission cross-section will increase by more than 50%.	tellurite	2.1	nan
10.1016/j.msec.2017.04.039	For DLS measurement , the polyplex solution (10 μg of siRNA and the calculated amount of polymer at N/P 16 in a total volume of 50 μL of 20 mM HEPES pH 7.4 buffer) was diluted 1:20 with buffer and measured in a folded capillary cell (DTS1060) with laser light scattering using a Zetasizer Nano ZS with backscatter detection (Malvern Instruments, Worcestershire, UK). The size measurements was perfor…	polystyrene	1.59	nan
10.1016/S0006-3495(99)77222-X	Equation shows clearly that it is very important to accurately know the mean-square electric field amplitudes along the x, y, and z axis to perform orientation measurements by ATR spectroscopy. Since the mean-square electric field amplitudes depend on the film thickness as well as on the refractive indexes of the ATR crystal, film, and environment, it is important to use proper values for these p…	germanium	4	nan
10.1016/S0921-5107(00)00487-6	Obviously, the energy of the ions plays an important role in the growth of carbon films using the ECR-MPCVD method. At lower rf biases (0 and 40 V), the films are transparent polymer-like carbon films with a lower refractive index (1.6), higher optical bandgap (2.0), and lower internal stress (1×108 Pa). This is attributed to the lower energy of ion bombardment on the growing films, which is simi…	carbon	1.6	nan
10.1016/j.plefa.2007.05.001	Epinephrine, isoprenaline, tetraethoxy propane and cholesterol were obtained from M/s. Sigma Chemical Company, St. Louis. MO, USA. Squalene (Specific gravity: 0.853; Refractive index: 1.493; Saponification value: 30; Iodine value: 344; Boiling point: 240–245 °C) was prepared from the shark liver oil of Centrophorus sp. caught in the Andaman waters . All the other chemicals used were of analytical…	Squalene	1.493	nan
10.1016/j.optlastec.2015.07.024	The uniform subwavelength grating was fabricated on SOI. As a material used in waveguide devices, SOI displays superiority. It is a well-known platform for microelectronics and optoelectronics. Extremely small devices can be fabricated on SOI substrates because of the ultrahigh refractive index between Si and SiO2. All devices were fabricated on a 200 mm SOI wafer with a 220 nm-thick Si guiding l…	silicon	3.46	nan
10.1016/j.rser.2017.05.062	Sergeant modelled a DMD multilayer stack in very interesting way using the standard transfer matrix method where MgF2 and TiO2 with refractive index 1.37 and 2.75 at 1 μm respectively, served the function of dielectrics in the same coating, while Mo and W was used as the metal substrate as well as metallic layer, sandwiched between dielectrics. The combination of MgF2 and TiO2 was preferred as di…	TiO2	1.37	nan
10.1016/j.sse.2012.06.016	Examining all switching cycles, κPF was found to be between 26 to 54, whereas κS was found to be between 4 and 7. κE was estimated to be 3.24 from the square of the refractive index of ZTO, nZTO (measured via ellipsometry to be 1.8). Whereas κE is comparable to κS, it is much smaller than κPF, suggesting that P–F emission can be eliminated from consideration as the conduction mechanism for the HR…	ZTO	1.8	nan
10.1016/j.mee.2004.12.078	For the fabrication of dielectric chiral structures, nanoimprint was carried out at room temperature on flowable oxide, hydrogen silsequioxane (HSQ). HSQ after curing at temperature beyond its transition temperature (Tg), turns into silica with refractive index of 1.39. Replicating the chiral patterns on the HSQ layer by RTNIL naturally forms the dielectric chiral structures on silicon substrates.	silica	1.39	nan
10.1016/j.optmat.2018.04.015	Bringing the UCNPs in direct contact to a noble metal, does not result in a significant enhancement as non-radiative transitions from UCNPs to the metal is expected. This can be suppressed by an additional dielectric layer between the metal and the particle as shown by Wang et al. []. They used Ta2O5 as spacer because of the high refractive index of 2.1 which closely matches the refractive index …	Ta2O5	2.1	nan
10.1016/j.optmat.2018.04.015	Bringing the UCNPs in direct contact to a noble metal, does not result in a significant enhancement as non-radiative transitions from UCNPs to the metal is expected. This can be suppressed by an additional dielectric layer between the metal and the particle as shown by Wang et al. []. They used Ta2O5 as spacer because of the high refractive index of 2.1 which closely matches the refractive index …	NaYF4	1.95	nan
10.1016/S0141-3910(02)00338-5	The equipment used was a FTIR-spectrometer from BOMEM (Quebec, Canada), model DA8. Spectra were recorded with a resolution of 2 cm−1 using Bartlet (triangular) apodization; 128 interferogram scans were averaged to give spectra from 400 to 5000 cm−1 when recorded in transmission and from 650 to 5000 cm−1 when using the ATR technique. For detection a thermal DTGS-detector (deuterated triglycine sul…	Germanium	2.42	nan
10.1016/j.optmat.2018.01.029	Sol-gel method is used to prepare silica sol: (I) preparation of silica sol under base-catalyzed hydrolysis, the SiO2 sol with the refractive index is 1.26 and 1.12 are prepared that the reactant are mixed in required amounts with a volume ratio of TEOS:EtOH:H2O: NH3·H2O to 4.7:43.3:2.7:1 and 3:30:2:1. And then, the solution is vigorously sired at 3 h and age at room temperature for 7 days; (II) …	SiO2	1.26	nan
10.1016/j.optmat.2018.01.029	For the design of broadband anti-reflection coatings (BARCs), the refractive index of prepared BARCs decreases along glass substrate to air that the reflection waves can occur offset interference []. However, the conventional SiO2 thin film has a refractive index of 1.46 which cannot achieve the change of the refractive index gradient, therefore, the nano-structure that is nano-particle [], obliq…	SiO2	1.46	nan
10.1016/j.mee.2004.12.075	A 360-nm thick layer of Su8-2000 negative resist has been spin coated on the 6, 5 pairs DBR and then it has been lithographically patterned and cured in order to create a mold for the following imprint process. The pattern consisted of a 1D periodic sequence of 25 μm wide stripes, with a period of 250 μm. The mold became part of the final sandwiched structure, acting as a spacer between the two D…	PMMA	1.49	nan
10.1016/j.eurpolymj.2016.03.004	Conversion was measured by mass balance using GC on the collected resin and unreacted monomer using a Waters 2695 Separations Module equipped with a Waters 2487 Dual Absorbance Detector and Waters 2414 Refractive Index Detector. Molecular weight data were obtained by size exclusion chromatography (SEC) from a Waters 2695 instrument coupled with a Waters 2410 Refractive Index Detector with THF as …	THF	1.2	nan
10.1016/j.optmat.2018.05.016	(a). A hexagonal array of Au cylinders as resonators which are periodically arranged in both the x- and y-directions, and an Au film at the bottom, is deposited on the SiO2 substrate. A monolayer graphene is placed on top of the whole structure. (b) shows the side view of the proposed absorber. The radius and period of the microcylinders, and the height of the Au cylinder are denoted r, p, and h,…	SiO2	1.45	nan
10.1016/j.micromeso.2004.10.026	Large-pore mesoporous silica thin films have been synthesized by using poly(alkylene oxide) triblock copolymers (Pluronic F127) with poly(propylene oxide) (PPO) as a swelling agent. Various synthesis parameters such as the addition of PPO, the condensation catalyst (NH3) and the aging time have been systematically investigated in order to explore their influence on the formation of mesostructure …	silica	1.21	nan
10.1016/j.micromeso.2004.10.026	. UV reflectometry results indicate that the refractive index values of the obtained films varied from 1.435 to 1.210. NH3 treatment and the addition of a swelling agent decrease the refractive indices but increase the porosity of the mesoporous silica films. However, thermal treatment at 450 °C leads to only a slight decrease in the porosity of the film prepared using the swelling agent upon NH3…	NH3	1.435	nan
10.1016/S0927-7765(98)00039-3	Planar waveguide chips (8×12 mm2) were purchased from Balzers, Liechtenstein, and consisted of a waveguiding layer of Si(Ti)O2 of thickness dF=150 nm with a refractive index nF=1.8. The waveguiding layer was deposited onto a supporting glass substrate (nS=1.52578) and a grating embossed in the surface layer (grating constant L=833 nm) to enable light to be coupled into the waveguiding layer. The …	Si(Ti)O2	1.8	nan
10.1016/S0927-7765(98)00056-3	Perfluorohexyl iodide (PFHI, density=1875 kg m−3, refractive index=1.3275) was supplied by Aldrich. Highly purified soybean phospholipids (Epikuron-200) were purchased from Lucas Meyer and stored at 4°C; according to the manufacturer this product contains more than 95% of phosphatidyl choline (PC). Chapman calculated that the average molecular mass of soybean phosphatidyl choline is ∼772 g mol−1.…	PFHI	1.3275	nan
10.1016/j.pmatsci.2016.02.001	In 2011 Ohsawa et al. reported the synthesis of a Nb12O29 thin films (with a thickness of 120 nm) which have shown a high transmittance in the visible range (∼50% in the red and ∼70% in the blue regions), with a refractive index n = 2.2 at 400 nm. The films were deposited on a glass substrate with a transmittance between 90% and 95%. The high transparency, allied to the high electrical conductivi…	Nb12O29	2.2	nan
10.1016/S0254-0584(02)00542-4	where T is the absolute temperature and CTMS the concentration of TMS (in ml per 100 g of water). A partial molar volume of the solute of Vm=1.53 m3 mol−1 and a solute concentration in the crystal of Cs=1.718×104 mol m−3 were used in the simulation. The dependence of the refractive index on KDP concentration was dn/dC=1.4×10−5 m3 mol−1. According to a previous work , the diffusion coefficient D o…	KDP	1.4	nan
10.1016/S0927-0248(02)00473-7	The wide range of refractive indices achievable for TiO2 films lead to the concept of creating a DLAR coating from a single material by simply varying the deposition and sintering conditions . TiO2 DLAR coatings were fabricated by initially depositing the bottom TiO2 layer by pyrolysis at 450°C onto a polished silicon wafer. The as-deposited, bottom TiO2 film exhibits a refractive index of about …	TiO2	2.1	nan
10.1016/j.optlaseng.2015.12.012	To further verify the quantitativeness of the phase reconstruction, we measured a well-characterized plano-convex microlens array (SUSS, pitch 250μm, fused silica, refractive index 1.46 at 550 nm). To assess the accuracy of the phase measurement, the same specimen was measured using a white-light interferometer (WLI, Veeco NT9000), as shown in (e). Note the WLI can only provide an incomplete lens…	silica	1.46	nan
10.1016/S0927-0248(02)00375-6	The ratio of to shows the transmittance of light through the sphere is 1.55 times larger than that through the flat plate. For the refractive index of 2.0 (it corresponds to the case that the cell is covered with anti-reflection coating Si3N4), the ratio is 1.523.	Si3N4	2	nan
10.1016/j.physe.2016.01.001	The proposed structure consists of 2D photonic crystal with square lattice which consists of silicon dielectric rods with refractive index of 3.46 and radius of 0.2a (110 nm) that are embedded in the air background with refractive index of 1.	silicon	3.46	nan
10.1016/j.rinp.2018.11.043	We propose a passive photonic design for an optically pumped laser system and tunable dual-wavelength generation application by employing optical nonlinear mode coupling of two coupled III–V semiconductor microring resonators, which is connected to a pump and drop waveguide buses. One of the two rings contains a grating, whereas the other has a planar surface. The mechanism underlying the dual-wa…	InP	3.2	nan
10.1016/S0022-4073(02)00313-8	Fractal BCCA aggregates modeled by Haudebourg et al. have 512 grains (size range: some tens nanometers), the aggregates are micron sized. With a refractive index of 1.5, the aggregates characteristics are close to our silica samples (n=1.45, grains size 12 and	silica	1.5	nan
10.1016/j.clay.2013.06.004	There were many research works focused on the preparation of UV-shielding materials such as TiO2, ZnO and CeO2, as they have good UV protection ability (). The high photocatalytic activity of TiO2 and ZnO facilitated the generation of reactive oxygen species, which raised safety concerns (). Furthermore, the high refractive index of TiO2 (anatase n = 2.5 and rutile n = 2.72) and ZnO (n = 2.2) com…	TiO2	2.5	nan
10.1016/j.saa.2011.06.055	The thin-layer system consists further of two infrared radiation transparent ZnSe windows having a refractive index n = 2.4 and a diameter of 32 mm (Pike Technologies). A Teflon ring has been used as a spacer to provide 15 μm optical pathlength. The liquid cell was mounted in the sample holder in front of a curved mirror, which collimates the infrared radiation onto a deuterated	ZnSe	2.4	nan
10.1016/j.optlastec.2015.11.016	. According to our atomic force microscope (AFM) measurement results of the mold for the PDMS photomask, the inclination angles of the cone shape are on the order of 50°, which should guarantee the condition of TIR. We tried to simulate the cross-sectional geometry of the PDMS photomask as shown in (a). The refractive index of the PDMS and PR are 1.4 in the simulation. (b) and (c) show the ray-tr…	PDMS	1.4	nan
10.1016/j.optlastec.2015.11.021	. It consists of a double-groove grating anti-reflective layer, a double-groove grating and a planar waveguide layer with the materials of a-Si backed with a silica substrate. The refractive indexes of a-Si are taken from Ref. . The material of anti-reflective structure is indium tin oxide (ITO) with a refractive index of 2. The refractive index of SiO2 is 1.46. Generally speaking, in practical a…	SiO2	1.46	nan
10.1016/S0022-2313(98)00146-X	Amorphous hydrogenated silicon oxide (a-SiOx : H) thin films deposited on single crystalline silicon substrates were prepared by dual-plasma CVD. The details of deposition conditions and the general properties of the films are described elsewhere . Sample 81 with a refractive index of about 1.46 as determined by ellipsometry is a nearly stoichiometric silica film (O/Si≈2), as confirmed by XPS and…	silica	1.46	nan
10.1016/S0016-2361(99)00183-0	In our case, the ATR objectives for the i.r. microscope were manufactured with an angle of reflection 45°. The refractive index of silicon is 3.42. Van Krevelen gives data indicating that the refractive index of coal vitrinite varies from 1.75 when the carbon content is 75% (d.a.f.) to 1.79 when the carbon content is 83% (d.a.f.). Hence, it would seem reasonable to take an average refractive inde…	silicon	3.42	nan
10.1016/S0016-2361(99)00183-0	Using the Harrick equation, it can be calculated that the penetration depth for the germanium internal reflection element (refractive index 4.01) will be 0.73 of that of the silicon internal reflection element shows ATR spectra of Samples 3 and 7 taken with a germanium internal reflection element. The spectra are less intense than those shown in for the silicon internal reflection element, as wou…	germanium	4.01	nan
10.1016/j.atmosenv.2013.05.057	, we consider a PhC structure with three regular grating segments assigned by N, L and M-segment with number of cells in each of them is 4, 6 and 2, respectively. We inserted the two defect cells between N-L and L-M segments, such that there are 28 stacked layers in this configuration including the defects. The regular unit cell in each segments consist of two dielectric materials namely OS-5 (al…	MgF2	2.1	nan
10.1016/S0925-4005(01)00960-1	To fabricate channel-planar COWGs, single-mode straight channel waveguides were prepared on a soda-lime glass substrate by the potassium ion exchange method; RF sputtering technique was then used to deposit the thin film of TiO2 onto the glass substrate containing the straight channel waveguides. To taper the TiO2 film during sputtering, a mask made of a 0.75 mm thick Al2O3 ceramic plate with a 5…	TiO2	2.33	nan
10.1016/j.rinp.2018.12.084	The morphology and chemical composition of the substrates were studied using scanning electron microscopy (SEM, Zeiss EVO LS10) at 25 keV and energy dispersive X-ray spectroscopy (EDX, Bruker). The X-ray thin film diffraction pattern was recorded with a Rigaku SmartLab diffractometer operating at 40 kV and 30 mA by using Cu Kα radiation source and a scanning rate of 5°/min in the range of 35–70°.…	P2VP	1.595	nan
10.1016/S0254-0584(02)00492-3	Clearly, there is a great deal of novel work that can be performed in the area of self-assembled 3D photonic crystals simply by choosing different material systems. Van Blaaderen et al. have produced a number of interesting emissive materials as monodisperse colloidal spheres including Er3+-doped SiO2, dye-doped PMMA , and SiO2/ZnS core/shell structures . ZnO is another promising candidate for op…	ZnO	2.1	nan
10.1016/S0254-0584(02)00492-3	. shows a plot of gap position (d/λ) in the (1 1 1) direction and 6(b) a plot of the gap width (%) normalized by the center frequency, each as a function of refractive index and r/d. For a refractive index of 2.1 (approximate bulk value for ZnO) the results indicate that d/λ can be approximated as 0.35, while in our case the ratio was close to 0.45. This discrepancy implies that the effective ref…	ZnO	2.1	nan
10.1016/j.colsurfb.2010.07.030	The thicknesses of the BrC10TCS and grafted polymer layers present on the silicon wafers were determined under dry conditions using a spectroscopic ellipsometer (GES5E, SOPRA, Courbevoie, France). The bare silicon wafer, BrC10TCS-immobilized substrate, and each polymer-grafted substrate were measured at an incident angle of 70° in the visible region. The thickness of BrC10TCS and the grafted poly…	BrC10TCS	1.45	nan
10.1016/j.optlastec.2016.01.036	shows the air-hole distribution of the PCF where three missing air holes in the 1st ring make the triangular core. d0 represents the diameter of the 1st ring, whereas d denotes the air-hole diameter of 2nd, 3rd and 4th rings. The material of the cladding is silica with a refractive index of 1.45. The air-holes are arranged in hexagonal rotation withun-symmetry in the fiber cladding and a common p…	silica	1.45	nan
10.1016/j.wasman.2018.10.016	The size of the micelles was determined by measuring the hydrodynamic diameter by dynamic light scattering (DLS) (Malvern Zetasizer NANO ZS, Malvern Instruments Limited, UK). The machine had a 4 mW He-Ne red laser at 633 nm and an avalanche photodiode (APD) detector. Samples were prepared 24 h before analysis for settlement of the particles in the solution (). The surfactant concentrations used w…	polystyrene	1.59	nan
10.1016/S0006-3495(02)75493-3	shows the escaping force as a function of laser power for a 4.5-μm polystyrene bead with a refractive index of 1.6 placed at a height of 5 μm from the coverslip. There was a linear relationship between the escaping force and laser power and the trapping stiffness (i.e., the slope of Fes versus P) was ∼1.3 pN/mW.	polystyrene	1.6	nan
10.1016/j.vacuum.2007.04.028	shows a typical YSZ-film BLS spectrum and the evolution of the obtained elastic constant C11 with the yttria content in the ZrYO-films series. As has been described above, from the position of the BLS peaks it is straightforward to determine the sound propagation velocity in the film . The relationship between sound velocity and elastic constants is density mediated: C11=ρVS2. Obviously, it is ne…	Y2O3	1.79	nan
10.1016/j.rinp.2018.11.091	. Two ideal electric boundaries are used in normal to x-axis, and two ideal magnetic boundaries are applied in normal to y-axis . The refractive index of CaCO3 particles is set by 1.49. VO2 particles are described through the Bruggeman–Drude model :	CaCO3	1.49	nan
10.1016/j.apmt.2018.06.009	which has a pole at the TO phonon frequency ωTO and a zero-point crossing at ωLO. c shows the refractive index (the absorption is given in the inset) of SiC for ε∞ = 6.56, ωLO = 969.9 cm−1, ωTO = 797 cm−1 and γ = 4.76 cm−1.	SiC	6.56	nan
10.1016/j.solmat.2003.06.004	The materials most widely used as AR coatings are dielectric materials: silica, titania and alumina with refractive indices of 1.45, 2.3 and 1.65, respectively, although silica is the most ideal material due to its low refractive index, good durability and environmental resistance. However, silica AR properties could be improved by modifying the porosity or using a refractive index-graded materia…	alumina	1.45	nan
10.1016/j.vacuum.2006.09.007	Test patterns were fabricated on SiON wafers. Using a PECVD system, SiON films were deposited of about 4.09μm thickness at 150 W rf power, 135 sccm N2O flow rate, and 45 sccm SiH4 flow rate, 350 °C substrate temperature, and 0.2 Torr pressure. The refractive index of the deposited SiON films was about 1.46. To fabricate a Ni mask layer, photoresist patterns were first formed. A magnetron sputteri…	SiON	1.46	nan
10.1016/S0006-3495(02)75612-9	in which A was the integrated area of the amide I band (1600–1700 cm−1), N was the number of internal reflections, Cb was the bulk protein concentration, and ∈ was the molar absorptivity determined from the transmittance spectrum. The penetration depth (dp) and the effective thickness (de) were calculated from the equations given by . The thickness of the OTS monolayer was determined by ellipsome…	silicon	1.3	nan
10.1016/j.mssp.2018.04.037	In this paper, we present the elastic, optoelectronic, and transport properties of Sr3SnO under pressure by using the first-principles method within density functional theory (DFT) . We have found that SSO becomes metallic above 12 GPa pressure (at low temperature, below 50 K) and n-type material. Above this pressure, the Seebeck coefficient (S) still remains high although metallic conductivity o…	SSO	3.14	nan
10.1016/j.mssp.2018.04.037	. The maximum peak of absorption is obtained at 11 eV photon energy and 16 GPa. We see that the absorption increases with pressure for certain energy range and also decreases for other energy. This is true for other optical parameters of SSO. We see that the optical conductivity of SSO is high and the maximum value is 4465.5 S/cm at 6.13 eV and 16 GPa. The reflectivity of SSO is small comparative…	SSO	3.139	nan
10.1016/j.talanta.2009.07.026	The refractive index of glass is 1.5 and ZnO is ∼2.0, therefore, the net refractive index or composite refractive index nnet of sensing element (U-shaped nano-crystalline ZnO film) is increased. It further decreases after adsorption of H2O molecules with refractive index 1.33. In any medium, when water vapor content increases, the amount of oxygen and nitrogen decreases per unit volume and the de…	H2O	1.33	nan
10.1016/S0254-0584(02)00552-7	ZnO waveguiding layers deposited onto soda lime glass were produced from the thermal oxidation of ZnS thin films elaborated by a carefully conducted chemical bath deposition (CBD) method. X-ray diffraction indicated that ZnO films possessing a polycrystalline hexagonal structure were obtained. M-line spectroscopy was used to determine the refractive index and the thickness of ZnO films which were…	ZnO	1.9	nan
10.1016/S0254-0584(02)00552-7	Using the above model and assuming a homogeneous layer with stepwise refractive index and constant thickness, refractive index of the ZnS films averages 1.96 while the corresponding thickness is around 190 nm. The ZnO films provide an average refractive index of 1.90 with a corresponding thickness around 130 nm. Typical graphical resolutions are shown in . Refractive indices in the range 1.95–2.0…	ZnS	1.96	nan
10.1016/j.carbpol.2010.02.015	From the ellipsometric angles, Δ and Ψ, and a multilayer model composed of silicon, silicon dioxide, polysaccharide layer, and air, it is possible to determine only the thickness of the polysaccharide layer, dpoly. The thickness of the silicon dioxide layers was determined in air, assuming a refractive index of 3.88–0.018i and infinite thickness for silicon (). The refractive index for the surrou…	LYS	1.52	nan
10.1016/j.rinp.2019.01.027	. We observe clear peaks which are originated from the excitonic transitions at the E0 edges. As one proceeds from x = 0 (ZnSe) to x = 1 (BeSe), these peaks shift towards lower or higher energies. The shift depends strongly on the alloys content x. The most important peak in the refractive index spectra is essentially related to the 2 D exciton. transition (E1). Its position depends also strongly…	ZnSe	2.57	nan
10.1016/j.rinp.2019.01.027	. We observe clear peaks which are originated from the excitonic transitions at the E0 edges. As one proceeds from x = 0 (ZnSe) to x = 1 (BeSe), these peaks shift towards lower or higher energies. The shift depends strongly on the alloys content x. The most important peak in the refractive index spectra is essentially related to the 2 D exciton. transition (E1). Its position depends also strongly…	ZnSe	2.51	nan
10.1016/j.optmat.2018.05.039	where Iarea is the area under the corresponding peak in the PL spectrum, whose vertical axis is proportional to the photon flux. By using Eq. –(3), not only the Judd-Ofelt intensity parameters, Ω2 and Ω4, but also the spontaneous emission rates, AR (7FJ) (J = 1, 2, 4), were calculated. The Judd-Ofelt parameter Ω6 is usually calculated for the 4f-4f transitions of lanthanides except for trivalent …	SiO2	1.46	nan
10.1016/j.jasrep.2016.07.006	For grain-size determinations, samples were taken at 5 cm intervals. Many displayed fine particles, with general size below 200 μm. Organic matter was removed for laser-diffraction particle size study. The grain-size distribution was measured using a Beckman Coulter LS 13 320 laser granulometer with a range of 0.04 to 2000 μm, in 132 fractions. The calculation model (software version 5.01) uses F…	kaolinite	1.56	nan
10.1016/j.rinp.2019.01.068	. The gold microring is wrapped by the pulley-type curved silicon waveguide. The background is water. The refractive index of silicon, water and gold is 3.48, 1.318 and 0.583 + 9.864i, respectively. The light at the wavelength of 1550 nm is launched into the dielectric waveguide. The electric field of the light is in the plane of the propagation. The width of the dielectric waveguide is varied to…	silicon	3.48	nan
10.1016/j.optmat.2018.06.013	The simulation was done in three steps. First, we build the layout and define the parameters of object such as refractive index, thickness, width and size of the sample. In this study, we use ITO as a transparent conductive substrate with refractive index of 1.92 and acts as an optimized anti-reflection coating. The active region (350 × 350 × 1500 nm) with 3D mesh grid of 1 nm spacing. The dielec…	ITO	1.92	nan
10.1016/j.ijbiomac.2015.08.019	Determination of the molecular weight was performed according to Mohammad Amini et al. . The solution preparation procedure for molecular weight determination was the same as described in Section , except all the solutions were double filtered through 0.45 μm syringe filter with cellulose acetate membrane (Macherey–Nagel, Germany) to remove any insoluble particulate matter. The concentration of t…	Toluene	1.33	nan
10.1016/S0925-4005(01)00998-4	. For highly acidic solution (pH=2), it’s value is 26×10−14 cm6 M−1 and for highly basic solution (pH=12), its value is 84×10−14 cm6 M−1. The spectroscopically calculated values of corresponding critical transfer distances (R0A) calculated from , assuming fluorescence quantum yield of acriflavine as 0.9 and refractive index 1.45, are also given in . As expected, (R0A) also increases linearly with…	acriflavine	1.45	nan
10.1016/j.ijheatmasstransfer.2014.12.062	shows the experimental setup, which consists of the test section, the lower tank, the upper tank, the two high-speed video cameras (Integrated Design Tool, M3), the two LED light sources, the two optical filters, the four z-axis stage actuators (SUS Corp., SA-S6AM) and the digital fiber sensor. The test section was the vertical pipe of 12.5 mm diameter D and 2000 mm long. The pipe was made of flu…	FEP	1.338	nan
10.1016/j.solener.2008.12.009	Measurements were made using a Shimadzu UV-3600 UV–Visible Spectrophotometer with an operating range from 0.170 to 3.300 μm encompassing 98% of the incident solar energy at air mass 1.5. The fluids were enclosed in Spectrosil® (synthetic fused silica) cuvettes with pathlengths of 0.1, 2 and 10 mm. All the measurements were made at ambient temperature, 25 °C. The cuvettes limit the operating wavel…	quartz	1.5	nan
10.1016/j.rinp.2018.11.070	The samples to be trapped were identical polystyrene spheres (4 um in diameter, refractive index 1.6, DAE Scientific Inc., China) which were monodispersed in water solution at different concentrations. The density of polystyrene spheres is 1.05 g/cm3, which is slightly higher than water. The sample chamber was a customized culture dish with a bottom of 200 um in thickness and a lid. During the ex…	polystyrene	1.6	nan
10.1016/j.vacuum.2008.05.029	where T is the average transmittance in the wavelength range of the visible spectrum, and Rs is the sheet resistance. For the single AZO film with the thickness of 40 nm, the merit figure of 0.0069 × 10−2 Ω−1 is obtained with an average transmittance as high as 93% and a resistivity of 2.8 × 10−2 Ω cm. For the AZO/Cu and Cu/AZO bi-layer films, the FTC is larger than that of the single AZO film, t…	ZnO	1.96	nan
10.1016/S0022-2313(99)00015-0	The quantum yield of the ligand-centred fluorescence QFL was measured relative to quinine sulphate 6.42×10−6 M in 0.05 M H2SO4 (refractive index: 1.338, absolute quantum yield: 0.546) for both free L1 and 1 : 1 and 1 : 3 La-complexes by using instrumentation and procedures similar to those described for the determination of QEu,Lrel. The emission spectra were corrected for Rayleigh and Raman diff…	H2SO4	1.338	nan
10.1016/j.jasrep.2016.09.016	Grain-size determinations were conducted at CEREGE. Samples were collected at 5-cm intervals. Many samples were fine grained with a general grain size < 2 mm. Organic matter was removed prior to analysis (), and the samples were dispersed using 0.3% sodium hexametaphosphate. The grain-size distribution was measured using a Beckman Coulter LS 13320 laser granulometer with a range of 0.04 to 2000 μ…	kaolinite	1.56	nan
10.1016/j.rser.2017.10.041	). As a binary metal oxide, the ratio of Ni:O deviates from 1:1 making it non-stoichiometric most times. NiO stoichiometry is shown by the colour variation . NiO can either be a black or green crystalline powder. Density of NiO is 6.67 g/cm3 and the melting point is 1955 °C . Nickel chemical composition of NiO is 78.55% while oxygen is 21.40%. It has a molar mass of 74.6928 g/mol. It has magnetic…	NiO	2.1818	nan
10.1016/j.polymer.2015.11.011	). Cd(C2H5)2, ZnC and Hg(SC4H9)2 served as the catalysts. Low molecular weight homopolymers and copolymers (containing oligoethylene sulfide blocks) were obtained. In 2007, Nozaki and co-workers investigated the coupling of propylene sulfide with CS2 to yield a well-defined poly (propylene trithiocarbonate) and cyclic propylene trithiocarbonate. This process was optimized to provide a high molecu…	sulfur	1.78	nan
10.1016/j.optmat.2018.07.037	(b) for an example of a mode pattern]. The detailed description of the design process is provided in Ref. []. The key aspects of this design were ensuring a single-fundamental-mode operation, and the minimization of the effective mode area through a proper selection of the material composition and waveguide dimensions. In (a), we show the structure of the designed waveguide. This waveguide has re…	InP	3.17	nan
10.1016/j.mee.2005.12.017	depicts the possibilities. Staying at sin θ = 0.95, a fluid with n = 1.56 moves the limit to NA = 1.482. Because the refractive index of fused quartz is about 1.56 and that of CaF2 is lower, an immersion fluid with index higher than 1.56 cannot support higher NA with a flat lens bottom. For example, at n = 1.66 the maximum realistic NA is still 1.482, except that due to a smaller angle in the flu…	quartz	1.56	nan
10.1016/j.vacuum.2008.11.005	GeC films were prepared on ZnS substrates by reactive RF magnetron sputtering in Ar and CH4 mixtures with a Ge disc as the target. H content in the films was studied as a function of the deposition parameters. IR transmission spectra showed that the bonds between C and H caused strong IR absorptions in the bands of 3000–2800 cm−1 and 1500–1200 cm−1. Moreover, sp3 and sp2 C as well as C–Ge bonds e…	GeC	1.8	nan
10.1016/j.matlet.2012.05.025	The BFZOx thin films have been deposited on LNO/Si (100) substrates by PLD. All films are (101) orientation and show smooth surface. Eight Raman-active modes and two second order peaks are observed. With increasing the Zn amount, the Raman active modes of the films shift to larger wavenumbers, and the FWHM becomes smaller. At the photon energy of 2 eV, the refractive index of BFO films is 2.71, a…	BFO	2.71	nan
10.1016/j.photonics.2014.09.001	LSPs are charge density oscillations confined to the metallic nanostructures . LSP resonant wavelength and electric field distribution are strongly dependent on the shape, size, and elements of the metal structures , making tuning the resonant wavelength and varying the electric field distribution possible by altering the metal structure. In addition, the resonant wavelength depends on the enviro…	silver	5.4	nan
10.1016/j.vacuum.2008.11.010	presents the refractive index n and the extinction coefficient k of the thin films as a function of wavelength λ. As can be seen, the extinction coefficients k of the thin films are very small at long wavelengths, showing that the thin films are highly transparent. In addition, the curves of the extinction coefficient k are fairly flat above 600 nm and rise rapidly at shorter wavelength. Similar …	BAlq	1.7057	nan
10.1016/j.ijheatmasstransfer.2015.01.063	where ω is the angular frequency, ωp is the plasma frequency, and ωj is the resonance frequency, fj is the strength, and Γj is the damping constant of the jth oscillator. These coefficients are obtained from , and the refractive index of SiO2 is assumed to be constant value of 1.45 in the considered wavenumber range.	SiO2	1.45	nan
10.1016/j.vacuum.2009.11.014	High-quality CuCrO2 films were prepared by pulsed laser deposition (PLD). The film deposited with the pulse energy density (PED) of 2 mJ/cm2 is highly c-axis oriented. The refractive index of the CuCrO2 films is about 1.29 obtained by transmission spectra of the films, which implies that the CuCrO2 film will be a potential antireflection coating in visible light. The films prepared with different…	CuCrO2	1.29	nan
10.1016/j.vibspec.2016.03.009	with the radial parameter r=r'-r0, the refractive index of InP n0 = 3.06, the substrate thickness dsub and the metamaterial thickness dmet. The refractive index can also be expressed with the hole diameter b(r) and the hole period dr = 1.8 μm as follows	InP	3.06	nan
10.1016/j.commatsci.2013.11.041	. At zero frequency, the refractive index n(0) of the tetragonal NaZnP is about 2.62. The refractive index increases from the static value to attain a maximum of 3.97 at 3.85 eV then decreases rapidly to its minimum value which is smaller than 1. From (b), one can say that the tetragonal NaZnP shows small reflectivity at low energies then a rapid increase of the reflectivity occurs in the energy …	NaZnP	2.62	nan
10.1016/j.talanta.2010.05.060	The biomolecular immunoaffinity reactions were studied using SPR analyzer (Nano-SPR, USA) and gold-coated slides from the same company. The resolution of the resonance angle reading of the instrument is 0.003° with a maximal angle scan range of 17°. The SPR analyzer employed here is equipped with a flow system and dual channel. The SPR sensor was composed of prism (65°, F8 glass, refractive index…	GaAs	1.61	nan
10.1016/j.optmat.2018.09.049	. The extinction coefficient spectrum also indicates peaks at energy positions mentioned above for ɛ2-spectrum. Extinction coefficient value is very small (k < 0.23) below the band gap region as expected theoretically. Refractive index of the Ga2S3 was determined from the associated plot as 2.67 at band gap energy of 2.48 eV and between 2.60 and 2.75 in the visible spectral region (1.77–3.26 eV).	Ga2S3	2.67	nan
10.1016/j.mssp.2018.04.019	shows the optical constants calculated by this model. The anomalous dispersion appears in visible region. The refractive index of the film reaches the maximum at a wavelength of about 0.8 μm. Besides, the refractive index of the germanium films in the infrared band is greater than 4.0. The extinction coefficient gradually decreases with the increase of the wavelength, and the extinction coefficie…	germanium	4	nan
10.1016/j.vacuum.2012.02.025	shows the reflectance and the refractive index of films deposited on a wafer at each temperature. The reflectance values of films at 300 and 350 °C are smaller than that at room temperature due to surface roughness, and that at 400 °C increased again because of a smoother surface than that at room temperature. This effect can be confirmed by the results of refractive index in (b). The refractive …	ZnO	1.99	nan
10.1016/j.optmat.2018.09.016	The impact of PBG range while varying radius of the rod is shown in (b), by increasing the radius of the rod, the PBG frequency is shifted to the lower values. From this analysis, the radius of the rod as 130 nm is accounted for sensor design and it is highlighted by green color over the first TE PBG region. The refractive index of circular rods are silicon (n = 3.5), and the background index is …	silicon	2.5	nan
10.1016/j.atmosres.2006.02.003	Aerosols with a size distribution ranging from 1 to 5 μm were generated at room temperature (∼ 18 °C) under normal pressure from the dilute MgSO4 or NaClO4 solutions of ∼ 0.5 mol l− 1 through the ultrasonic humidifier. After that, the aerosols passed (with the clean air as carrier) along the pipeline system, and some particles were deposited on the surface of an ATR crystal IRE for spectroscopic …	ZnSe	2.4	nan
10.1016/j.vacuum.2010.07.003	, respectively. indicates that for films deposited in compound mode there is a shift towards lower n values as the silicon content increases. For films deposited at metal mode there is a shift towards higher n and k values, which indicates a more metallic film. In the literature bulk titania and silica have refractive indices of about 2.5 and 1.45, respectively. The films deposited with oxygen ad…	silica	2.5	nan
10.1016/j.mee.2007.01.027	As an epoxy-based resist, SU-8 has been widely used in the manufacture of MEMS (microelectro mechanical systems), lab-on-chip systems and dry etch masks due to its excellent chemical resistance, mechanical and optical properties . SU-8 exhibits is optically transparent (over 98%) at wavelengths above 400 nm and the refractive index is 1.59 at λ = 600 nm. These optical properties make SU-8 an idea…	SU-8	1.59	nan
10.1016/j.ejpb.2012.08.014	The polyplex solution was diluted 1:20 with buffer and measured in a folded capillary cell (DTS1061) with laser light scattering using a Zetasizer Nano ZS with backscatter detection (Malvern Instruments, Worcestershire, UK). The viscosity influences the diffusion of the particles, hence the hydrodynamic diameter, and therefore, an accurately known viscosity and constant temperature was needed. Fo…	polystyrene	1.59	nan
10.1016/j.cap.2011.06.028	Aluminum fire-through was not observed for the slow-deposited a-SiNx:H thin film with a refractive index of 2.0. Therefore, longer firing was tested. The firing profile of 750 °C for 5 s after the burn-out at 550 °C for 2 min was extended by increasing the holding at 750 °C to 15 s.	Aluminum	2	nan
10.1016/j.cap.2011.06.028	The deposition rate increased with increasing refractive index, while the etching rate decreased. Varying deposition rates of a-SiNx:H thin films with similar refractive indexes were also examined. Aluminum fire-through occurred in all but four samples (KU#01, KU#02, KU#06, KU#07) and was shown to be related to both refractive index and deposition rate. Aluminum fire-through was not observed duri…	Aluminum	2	nan
10.1016/j.cap.2011.06.028	show cross-sectional SEM images of the Al-BSFs of KU#03 and KU#04 (n = 2.26 and 2.36, respectively) at each firing temperature. Neither showed aluminum fire-through at 660 °C, the lowest firing temperature. The reaction between the aluminum and the silicon occurred during firing at 690 °C and above. The thickness of the Al-BSF varied. KU#03 had very small Al-BSFs of ca. 1–2 μm at all temperatures…	aluminum	2.2	nan
10.1016/j.cap.2011.06.028	shows cross-sectional SEM images of fast-deposited a-SiNx:H thin films with refractive indexes of 1.9, 2.0, and 2.2. At a refractive index of 1.9, both the slow-((d)) and the fast-((a)) deposited a-SiNx:H thin films did not exhibit aluminum fire-through. At refractive index 2.2, both slow ((d)) and fast ((c)) deposition rates resulted in aluminum fire-through. Variation of deposition rate resulte…	aluminum	2.2	nan
10.1016/S0925-4005(01)01020-6	) consists of a silicon 〈1 0 0〉 wafer provided with a thermal SiO2 substrate layer with refractive index ns=1.459, produced by thermal oxidation of the wafer at 1150 °C, an LPCVD Si3N4 core layer with refractive index nF=2.036 grown at 800 °C, and a PECVD SiO2 cover layer with refractive index nc=1.464 grown at 300 °C. All refractive indices refer to λ=647 nm. The high refractive index contrast b…	Si3N4	2.036	nan
10.1016/j.ejpb.2014.04.006	where I is the intensity of light scattering from the solution relative to that from toluene, Is, c is the concentration (in g L−1), Mw is the mass-average molar mass of the solute, A2 is the second virial coefficient (higher coefficients being neglected), and K* is the appropriate optical constant (K∗=4π2(dn/dc)2nref2/(RrefNaλ4). Values of the specific refractive index increment, dn/dc, were det…	toluene	1.4969	nan
10.1016/j.solener.2012.08.020	where np, n and p are the refractive indexes of porous and dense films, and the porosity volume percentage, respectively (). Previously, Thomas prepared porous SiO2 films with the refractive index 1.22 by sol–gel process. However, the film had high porosity, poor abrasion resistance, so it was not suitable for industrial applications. It can be seen from	SiO2	1.22	nan
10.1016/j.mee.2007.01.179	The first design step was the optimization of the waveguide thickness, looking for the highest sensitivity in front of changes of the external refractive index. In a first step, the thin grating approximation (TGA) was used, combined with the method described in . The waveguide structure consists in a Si3N4 layer, with a refractive index of 2.015, over a buffer layer of SiO2 (with an index of 1.4…	Si3N4	2.015	nan
10.1016/j.spmi.2015.08.015	We consider, at the used wavelength, the refractive index and extinction coefficient of GaAs, as ns= 3.86 and ks= 0.20, respectively . The GaN optical constants (n and k) are parameters of simulation. The refractive index of the gaz-phase ambient is assumed to be equal 1.	GaAs	3.86	nan
10.1016/j.optmat.2018.08.008	where, λ corresponds to the wavelength of incident light, ΔVout refers to the small change of the rms value of output voltage on application of electric field measured using the lock-in amplifier, ΔVapp represents the rms modulation voltage, Vpp refers to the transmittance voltage of half wave points corresponding to zero electric field, ne is the effective refractive index of SBN thin film (2.21…	SBN	2.21	nan
10.1016/j.triboint.2015.01.014	The discs were made of glass coated with approximately 20 nm of chromium and 500 nm of silica. The disc supports a maximum Hertz pressure of approximately 0.7 GPa. The silica spacer layer has a refractive index of 1.4785 according to the manufacturer.	silica	1.4785	nan
10.1016/j.mssp.2009.08.005	. A p-type single crystalline silicon substrate with thickness of 0.27 mm and resistivity of 2–4 Ω cm, obtained from BP SOLAR, was used in all our experiments. A silicon nitride (SiN) film with thickness of 150 nm and refractive index of about 2.4 was formed on n+ layer of pyramid-like shape by a low-pressure plasma chemical vapour deposition. Here, we used silicon substrates with thicker SiN fil…	SiN	2.4	nan
10.1016/j.mee.2009.11.082	The biomolecular layers’ thickness can be calculated accurately by applying WLRS and known refractive indices of the layers employed from literature. In particular, refractive index of APTES was found to be 1.46 and the respective of protein layers to be 1.40 . The fitting range selected, is from 550 to 750 nm, as the available from literature refractive index values correspond to the specific sp…	APTES	1.46	nan
10.1016/j.solener.2011.06.027	Uniform and highly adherent thin films of CNT:TiO2 were synthesized by sol–gel dip coating method. Both TiO2 and CNT:TiO2 films showed very identical structural characteristics and no significant changes in the lattice values were observed. The crystalline size decreased from 20 nm for TiO2 film to 17 nm for the 4%CNT:TiO2 film. The film surface was very smooth and compact, as indicated by the ro…	TiO2	2.07	nan
10.1016/j.vacuum.2009.12.014	optical constants of the deposited films are plotted as a function of the sputter power. The refractive index corresponds to the value of crystalline quartz (n(550 nm) = 1.46), and the absorption is rather low. At target powers >1 kW (1 kW corresponds to a power density of 13 W/cm2) there is a small but measurable absorption due to a lack of oxygen in the process. Thus a more effective oxidation …	quartz	1.46	nan
10.1016/j.optmat.2018.10.005	Furthermore, according to Reference [], simulated results by adopting multiple diffuse reflection method indicate that optical path length in powder material is proportion to refractive index, and optical path length increase 15% within refractive index range from 1.1 to 2.4. Absorption spectrum of Er3+-doped borosilicate glass and diffuse reflection spectra of its grinded powder are measured res…	BaGd2ZnO5	2.31	nan
10.1016/j.mee.2009.08.025	TiO2 thin films were deposited using Sol–Gel spin coating technique using titanium isoperoxide as the Titania precursor. The films were characterized using X-ray diffraction, capacitance voltage measurement and Raman characterization technique. The XRD and Raman spectra indicate the presence of anatase TiO2 phase in the film. The grain size as calculated using the Scherrer’s formula was found to …	TiO2	2.34	nan
10.1016/j.bios.2016.08.010	The quantum yield of CCDs was determined basing on an established procedure. Fluorescein (QY=0.925 at 496 nm) dissolved in 0.1 M NaOH (refractive index, 1.33) was used as reference (), while the CCDs was dispersed in ethanol (refractive index, 1.36). The absorbance of the two solution at 496 nm was kept below 0.1 to prevent the reabsorption phenomenon. Moreover, both solutions were measured in th…	ethanol	1.36	nan
10.1016/j.optmat.2018.12.044	shows the refractive index spectra of compact TiO2 layers (or blocking, bl) and different mp-TiO2 thin films. For bl-TiO2 layer, the compact model fits quite well with its SE curve, giving a film thickness of approximately 33 nm. For mp-TiO2 layers, on the other hand, the models of porous media lead to the best fitting of SE curves. The closeness between alpha-step measured mp-TiO2 film thickness…	TiO2	2.253	nan
10.1016/j.optmat.2018.12.034	Thin motif-layered triclinic Cu3Nb2O8 was prepared through solid-state reaction at 700 °C, 12 h and their nonlinear optical (NLO) properties with ultrafast [800 nm, 150 fs (fs) pulses, 80 MHz repetition rate] pulse laser excitation were studied. A peculiar shift from reverse saturable absorption (RSA) to saturable absorption (SA) at a peak intensity of 40 MW/cm2 was observed. The involvement of e…	Cu3Nb2O8	5.17	nan
10.1016/j.microrel.2018.07.119	The refractive index of silicon is equal to 5.91 for a wavelength of 393 nm []. This index is lower for the other layers (2.1, 2.25 and 2.6 respectively for SiN, AlN, and GaN) []. A simple calculation, using Fresnel's equation (Eq. ), allows determining that about 15% of the light power will be reflected at the transition layer/substrate interface. These reflected rays can then reach the bottom o…	silicon	5.91	nan
10.1016/j.mee.2009.04.001	Where D, h, n and λ are, respectively, the diameter, the sag height, the refractive index (1.47) of PDMS microlens and the diode laser emission wavelength (408 nm) used to probe the Lucifer yellow fluorophores. (d) shows a PDMS slab containing a microlens array with a calculated focal length of 226.6 μm, a numerical aperture of 0.22 and a depth of focus of 8.4 μm. The PDMS microlens array was sup…	PDMS	1.47	nan
10.1016/j.optmat.2018.08.031	(a). The cross sectional distribution of the optical field intensity in basic TE mode field simulated by the beam propagation method using Rsoft is shown in (b). We set the refractive indices of the SiON, SiO2 and cladding film as 1.81, 1.45, and 1.45, respectively, and the wavelength is set to 1550 nm. It is observed that most of the light in the waveguide extends deeply into the SiO2 layer. Suc…	SiON	1.45	nan
10.1016/S0924-4247(00)00309-5	The optical elements of the experiment are a diode laser with a wavelength of 1.55 μm and an InGaAs optical detector with an active area of 0.09 mm2. Silicon has a refractive index of 3.5, which gives a wavelength of 0.44 μm in the silicon crystal. Light from the laser is collimated on the silicon sample and reflected from the incident and etchant side before detection, as sketched in	Silicon	3.5	nan
10.1016/S0022-2313(99)00457-3	For the backward scattering, the wave vector of LO phonons is the sum of those of pump and stokes lights, ie the wavelength of LO phonons is estimated to be λLO=0.132 μm in GaP (refractive index is 3.16). Let us define a factor η as follows:	GaP	3.16	nan
10.1016/S0304-3991(00)00027-9	shows the electrical field energy density calculated in a two-dimensional model, for four positions of the probe. The porphyrin crystal was described by a rectangle of uniform fluorescence efficiency, refractive index 1.55, height 400 nm, and width 800 nm (see crossection of ). The tip aperture diameter was set to 120 nm, the surrounding metal coating had a thickness of 75 nm and the excitation w…	porphyrin	1.55	nan
10.1016/j.inoche.2009.05.022	where OD(λ) is the absorption coefficient at wavelength λ; λ ̄ is the main wavelength of the specific absorption band; NEr is the concentration of Er3+ (NEr = 6.02 × 1017 cm−3), L is the optical length of quartz suprasil cells (L = 1 cm); e, h, and c are the electron charge, Plancks constant, and velocity of light, respectively; and n is the refractive index of the chloroform solution (n 1.446). …	chloroform	1.446	nan
10.1016/j.mee.2009.01.076	Organic semiconductor laser light sources are integrated on the chip to couple laser light from an active material slab waveguide which is combined with a distributed feedback (DFB) grating into a polymer strip waveguide . The active layer of the organic semiconductor laser is formed by vacuum deposition of aluminum tris(8-hydroxyquinoline) (Alq3) doped with the laser dye 4-dicyanomethylene-2-met…	DCM	1.76	nan
10.1016/j.mee.2009.01.064	The samples were characterised by measuring the transmission and reflection spectra. Measurements have been performed with the spectrometer Perkin–Elmer Lambda950 in the range from 900 nm to 2500 nm for two polarisation states: the electric field is parallel (‘resonant’ polarisation) and perpendicular (‘non-resonant’ polarisation) to the “cut-wires”. Transmission measurements have been performed …	MgO	1.72	nan
10.1016/j.optlaseng.2016.08.012	(a)), with diameter 50 mm, exhibiting a local planar wave front onto the entrance of the test column. The latter, represented in (b), is composed of a rectangular tank equipped with flat optical windows of width wrc=74mm and thickness erc=8mm. This tank, filled with demineralized water, encapsulates an optical-grade cylindrical glass cell of internal radius rcc=15mm and thickness ecc=5mm. Droplet…	HTP	1.4425	nan
10.1016/j.mee.2007.12.009	a shows the experimental data. First, as can be readily seen, there are no noticeable qualitative differences between the three different tapering profiles. The second aspect to be noted is that the fibers with air as the top cladding have the smallest coupling efficiencies (maximum value of only 9%). On the contrary, in the case of the PMMA (refractive index n = 1.43) or PS (refractive index n =…	PMMA	1.43	nan
10.1016/j.mee.2011.01.031	experimental and theoretical reflectivity data are compared at λ = 725 nm and λ = 626 nm for the null azimuth and the rotated configuration, respectively. Simulations have been performed with a numerical code which implements Chandezon’s differential method to solve the diffraction problem of light impinging on a multilayer grating. A grating pitch of 490 nm, a peak-to-valley height of 23 nm, a r…	PEO	1.47	nan
10.1016/j.optmat.2018.10.003	In this biosensor structure, Al as the noble metal for exciting SPs which is covered by a thin Au film, is deposited on the BK7 glass as the coupling prism. Si nanosheet is the next layer which is coated by different 2D materials and the last medium is the biomolecular analyte. The wavelength (λ) of the excitation light is set to be 633 nm. The optimized thickness of Al film is considered as 42 n…	BK7	1.5151	nan
10.1016/j.solmat.2005.01.014	Five different AR coatings were studied, alumina, silica, hybrid silica, and two compositions of silica–titania. Silica is well known to be a very resilient but static material. In order to make silica more flexible an organic compound can be incorporated into the structure and then the resulting material is called hybrid silica . A flexible material is more likely to perform well in accelerated …	titania	2.7	nan
10.1016/j.mee.2009.11.094	With the purpose of investigating the sensitivity of the nanocavities with respect to the refractive index of the cavity, a transmittance measurement has been carried out with the cavities filled with air and polystyrene with a refractive index of 1.59, respectively. From it is evident that the resonance is red-shifted when the refractive index of the cavity is increased. This effect has also bee…	polystyrene	1.59	nan
10.1016/S0022-2313(99)00250-1	Structures fabricated in such a manner consist of nearly spherical silica clusters with size ranging from 0.2 to 0.3 mm which are arranged in the face-centered cubic (FCC) lattice. Under certain synthesis conditions, each silica globule may in its turn have an internal substructure. In this case, depending on the porosity, the effective refractive index of silica globules ranges from the value n=…	silica	1.45	nan
10.1016/j.fuel.2008.04.026	The asphaltenes were extracted from the asphalt CIB using 100 ml n-heptane (n-C7) per gram added to the asphalt. The mixture was subjected to digestion with stirring for 1 h and then filtered with a filter paper of 0.02 μm pore. The asphaltenes remaining in the filter paper were continually washed with n-C7 until the filtrate became colorless. Additionally, particle size distribution measurements…	ethanol	1.46	nan
10.1016/j.ejpb.2013.10.013	Both the particle size of the IgG:PLGA microspheres and the spray-dried (SD) IgG microparticles were evaluated in triplicate using a Malvern Mastersizer Hydro 2000 S (Malvern Instruments, Malvern, UK). The particle size of the SD IgG microparticles was evaluated by laser diffraction after dispersion in isopropanol (refractive index = 1.38). A refractive index of 1.52 was used for the SD IgG micro…	isopropanol	1.38	nan
10.1016/S1369-7021(09)70179-8	Modern integrated optical structures require access to materials covering a wide range of refractive indices and dense materials with very low refractive indices (n < 1.39) do not exist. MgF2, CaF2, and SiO2 are dense materials with refractive indices among the lowest available but their refractive indices, nMgF2 = 1.39, nCaF2 = 1.44, nSiO2 = 1.46, are much higher than that of air. An optical, th…	SiO2	1.05	nan
10.1016/j.jpcs.2015.10.005	where νmd is barycenter for 5D0→7F1 emission in wavenumber (cm−1), n is the refractive index of the host, h is Planck's constant and equals to 6.626×10−27 erg·s; 2J+1 is the degeneracy of the initial state J, Smd is the magnetic dipole transition line strength (Smd=7.83×10−42), which is independent from the host. The refractive index of the host KLa(MoO4)2 can be deduced to be 2.02 from Eq. since…	KLa(MoO4)2	2.02	nan
10.1016/j.solmat.2004.07.030	The thickness of nine-layer films having different TiO2 mixture percentages vary between 250 and 280 nm, and 11-layer films vary between 310 and 345 nm. The thickness increment per layer was about 30 nm. TiO2-mixed Nb2O5 (Nb2O5:TiO2) films exhibit high transmittance values in the visible and near infrared region. The films coated by sol–gel method have porous structure, and thus, they have smalle…	Nb2O5	1.82	nan
10.1016/S0925-4005(02)00148-X	where d0=d2−d3. Because the refractive index of the semiconductor GaAs is much greater than that of other materials in the sensing probe (about ns=3.34, when the incident light wavelength is in the range between 0.78 and 8.0 μm), and additionally the semiconductor crystal is very thin, the refracted angle at the GaAs/glass interface is fairly small and the beam deviation due to its effect maybe i…	GaAs	3.34	nan
10.1016/S0925-4005(02)00245-9	It can be supposed that owing to a relatively small diameter of the fiber, the temperature of the fiber in the sensing region closely followed the changing temperature of water in the cell. From the response in it follows that a temperature decrease of 1.3 °C resulted in a signal decrease of ≈6.5 a.u., which corresponded to an average signal decrease of ≈1.4%/°C. On this basis, e.g. slightly diff…	dimethylpolysiloxane	4.2	nan
10.1016/j.mee.2008.12.082	, the influence of the fluorination degree on their absorption spectra is shown. By increasing the degree of fluorination, the absorption is decreasing as a result of the reduced hydrogen content, leading to a higher optical transparency than that of PMMA in the spectral range 300–900 nm. The refractive indices of the various methacrylates were also measured and found to vary between 1.43 and 1.4…	PMMA	1.51	nan
10.1016/j.mee.2010.12.113	a, is based on a three holes defect L3 cavity structure . The Q factor of the device was numerically optimized by sequentially shifting three groups of air holes (labeled A, B, and C in a) and performing Finite Difference Time Domain (FDTD) simulations. The thickness of the membrane was set to t = 200 nm while the refractive index of SiN was set to n = 2.01. The optimal device was attained when t…	SiN	2.01	nan
10.1016/j.mee.2009.11.092	A 50 nm-thick gold film was thermally deposited on the polished glass slides in a diffusion-pumped evaporation system (BOC Edwards Auto 500) at a rate of ∼16 nm/min and a pressure of 2 × 10−6 mbar. The deposition rate and thickness of the films were measured and displayed by a film thickness monitor (FTM), which is based on crystal microbalance. The measurement of SPR response curves was performe…	ethanol	1.3321	nan
10.1016/j.ejpb.2014.07.007	Mass median diameter was measured using Malvern Mastersizer 2000® laser diffractometer attached to a dry sampling system (Scirocco 2000, Malvern Instruments, Malvern, UK) with a suitable standard operating procedure (SOP). SOP was generated using lactose as a sample at refractive index of 1.33, 50% vibration feed rate, 12 s measurement time, 2 bar dispersive air pressure. Particle size is charact…	lactose	1.33	nan
10.1016/j.spmi.2015.07.048	Here μ0 is the vacuum permeability, ω – angular frequency of the absorbed photon, n – refractive index (3.49 for silicon), Ei and Ej are the energy levels of subbands for the absorptive transition, Ef – Fermi energy, Γ=ħ/τ is the broadening of absorption peak, where τ is the intersubband relaxation time, m∗ – effective mass of electrons, T – lattice temperature, kB – Boltzmann constant, L – quant…	silicon	3.49	nan
10.1016/j.apenergy.2011.05.037	where R is the reflectivity, and n1 and n2 are the refractive indexes of the first and second medium, respectively. As an approximation, the refractive indices of the four liquids shown in , and the cuvette quartz with a refractive index of 1.460, are assumed to be wavelength-independent, since the reflection losses between liquid sample and cuvette walls are comparatively small. The actual compu…	quartz	1.46	nan
10.1016/j.fusengdes.2014.01.029	At this time, two spheres at the downstream region were fixed by a metal wire mesh not to flow out and the other spheres were arrayed regularly. Since diameters of the cylindrical domain and the spheres have high-accuracy, all of the spheres did not move in the process of measurement. The observed area was more than 6 layers of a sphere pair away from the mesh. A 62.9 wt% NaI solution at 21 °C ma…	NaI	1.4905	nan
10.1016/j.spmi.2015.09.028	InGaN-based quantum well structures have been widely used for active layers in light emitting diodes (LEDs) due to the tenability of the emitted light from UV through visible spectral range . The photoluminescence (PL) efficiency of LEDs is generally determined as the product of the light extraction efficiency (LEE) and the internal quantum efficiency (IQE). However, due to most commercial LEDs b…	GaN	2.5	nan
10.1016/j.mee.2010.07.042	Metal films were thermally evaporated under a pressure of 5 × 10−6 Torr without heating the substrate. The thickness was monitored during deposition with a microbalance and calibrated using an optical profiler. The precursor solution for ZTO films was synthesized by dissolving 0.03 M zinc acetate (Zn(CH3COO)2) and 0.03 M tin chloride (SnCl2) in 2-methoxyethanol separately. To get a more stable so…	quartz	1.48	nan
10.1016/j.infrared.2017.11.026	In general, optical granular scattering occurs in two-component composite materials due to the difference between their refractive indices . In our case, however, the measured refractive index of DDA was 1.536 at 1 THz and this value is almost same as that of the PE powder (=1.54). Consequently, scattering could not occur in the mixtures of PE powder and DDA particles. In our experiment, the inte…	DDA	1.536	nan
10.1529/biophysj.103.037697	where P is the time-averaged incident laser power, R=[(n1−n2)/(n1+n2)]2 the Fresnel reflection coefficient for reflection from a surface at normal incidence, using n1 = 1.59 as the refractive index for the polystyrene microsphere and n2 = 1.33 for the surrounding buffer. Θ Stands for the average angle of incidence of the laser beam that is truncated at x = b in the back focal plane,	polystyrene	1.33	nan
10.1016/j.optmat.2018.12.057	where provides three dimensional schematic and shows top view of the design. The structure comprises of circular gold resonators and gold ground plane separated by SiO2 substrate. Circular resonators are arranged in 4 × 4 array as represented in . The refractive index of SiO2 is considered as 1.45. The refractive index of gold is considered to be frequency dependent and taken from the tabulated d…	SiO2	1.45	nan
10.1016/j.electacta.2012.10.131	where Γmax is the maximum surface concentration of the surfactant, μorg and μw represent the average permanent dipole moment normal to the surface of adsorbed DMAP(H+) and water molecules respectively, m is the number of water molecules displaced by a single DMAP(H+) molecule and ɛ represents the permittivity of the inner layer. As the orientation of water molecules on Au(1 1 1) is largely random…	DMAP	1.57	nan
10.1016/j.inoche.2008.12.001	where OD(λ) is the absorption coefficient at wavelength λ; λ ̄ is the mean wavelength of the specific absorption band; NNd is the concentration of Nd3+(NNd=3.01×1017cm-3), L is the optical length (L = 1 cm); e, h, and c are the electron charge, Planck’s constant, and velocity of light, respectively; and n is the refractive index of the chloroform solution (n = 1.446).According to Judd–Ofelt theor…	chloroform	1.446	nan
10.1016/j.optmat.2018.11.034	. In this structure, the nanocomposite layer is sandwiched between of two MoS2 layers. The thickness of nanocomposite layer is 30 nm. The graphene layer is deposited on the second MoS2 layer as the biological diagnosis component. An air gap is created between the first MoS2 layer and the prism base. The thickness of the air layer is 35 nm. Also, refractive index of air is 1. The refractive indexe…	BK7	1.515	nan
10.1016/j.jfoodeng.2007.12.027	The particle size distributions of the high-pressure homogenized samples and the native sample were determined using the laser scattering method. The equipment used was a Mastersizer 2000 laser diffractometer (Malvern Instruments, UK) equipped with a He–Ne laser with wavelength of 632.8 nm. The dry starch samples were dispersed in anhydrous alcohol in the diffractometer cell before measurements. …	alcohol	1.32	nan
10.1016/j.compositesa.2016.07.024	Refractive indices of the aligned PA-6 nanofiber mats obtained at rotating speeds of 500, 1000, and 1500 rpm were determined by the immersion liquid set method . Briefly, PA-6 nanofiber strips (50 mm × 10 mm × 0.05 mm) were respectively suspended in a set of acetone-methylene diiodide mixtures with varied refractive indices ranging from 1.500 to 1.620 at a step interval of 0.005, where the refrac…	acetone	1.355	nan
10.1016/j.compositesa.2016.07.024	Poly(methyl methacrylate) (PMMA) (Mw = 3.0 × 107 g/mol, refractive index n = 1.49) was purchased from the Aladdin Chemistry (Shanghai, China), whereas PA-6 (Mw = 52,800 g/mol) was supplied by the Shanghai Elite Plastic (Shanghai, China). Hexafluoroisopropanol (HFIP, purity ⩾98%) from the Shanghai Darui Fine Chemicals (Shanghai, China) was used as the common solvent for dissolving PMMA and PA-6 se…	PMMA	1.49	nan
10.1016/j.cherd.2010.03.004	. The crystals are modeled as a simple elongated rectangle which should provide a good representation of their actual appearance. Important in this context is the ratio between length and width of the crystals. As can be seen in the pictures the particles are usually quite elongated. For the sieved crystals an average ratio of length to width of approximately three to one has been measured. For t…	ethanol	1.36	nan
10.1016/S0022-4073(03)00262-0	Using formulae the calculations of the resulting flux distribution over emitting bases of the conical and cylindrical enclosures were performed over a wide range of geometrical parameters and values of absorption coefficient a. Refractive index n was chosen to be equal 2.0, close to the values of the refractive index of such optical crystals as sapphire (n=1.75) and bismuth germanate (n=2.15). Th…	sapphire	1.75	nan
10.1016/j.mssp.2018.09.004	a. Since the Schottky emission is field dependent process, it is dominant at the higher voltage region (from -1V to −1.5 V) shown by the linear regions in the a. The Schottky barrier heights and dynamic dielectric constants of the MOS capacitors with various Mg concentrations are tabulated in . The dynamic dielectric constant κsc must be equal to the square of the refractive index of the material…	ZrO2	2.08	nan
10.1016/j.spmi.2015.11.007	Current crowding and light trapping play a vital role in effecting LEE, which limits the device performance. Current accumulation near the electrodes leads to a non-uniform current distribution across the device, which results in overheating of the active region, thus leading to decrease in emission efficiency of light at high operating current. Uniform current distribution in active region is qu…	GaN	2.3	nan
10.1529/biophysj.105.065482	in which p and ɛ express the orientation factor for transition moment of fluorescent molecules and the frequency-dependent complex dielectric constant composed of real (ɛ′) and imaginary (ɛ′′) parts, respectively. The subscripts 1 and 2 denote the dielectric and gold layers, respectively. Depending on whether the transition moment aligns to the direction parallel or perpendicular to the substrate…	SiO2	1.45	nan
10.1016/j.mee.2009.10.033	The use of stress-free SiN-layers to build membranes is important. Traditionally, options for fabricating such films have been to use low pressure chemical vapor deposition (LPCVD) , dual frequency plasma enhanced chemical vapor deposition (PECVD) or He-containing plasma in PECVD . Wei et al. have recently proposed a novel way to deposit such films using high RF-power in PECVD . The reported depo…	SiN	1.92	nan
10.1016/S0022-2313(00)00223-4	shows the absorption cross-sections for pump radiation in fluoroaluminate glass and in ZBLAN. It is seen that the pump wavelength can be anywhere between ∼440 nm and ∼480 nm, and therefore is available from a number of convenient sources such as He–Cd laser and blue diode laser. The absorption cross-section is somewhat (∼5%) larger in ZBLAN than in fluoroaluminate glass, due to its higher refract…	fluoroaluminate	1.5	nan
10.1016/j.optmat.2018.11.026	Theoretically derived absorption band based on Mie theory is shown in (b). Observed theory and measured optical absorption show some variations, because in the measured optical absorption there will be distribution of Au particles sizes whereas the theory considers only a single size. But in practicality, another suspension (H2O) is a factor to be taken into consideration along with SiO2. For the…	SiO2	1.45	nan
10.1016/j.solmat.2006.05.001	Nb-doped TiO2 films have been fabricated by RF magnetron sputtering as protective material for transparent-conducting oxide (TCO) films used in Si thin film solar cells. It is found that TiO2 has higher resistance against hydrogen radical exposure, utilizing the hot-wire CVD (catalytic CVD) apparatus, compared with SnO2 and ZnO. Further, the minimum thickness of TiO2 film as protective material f…	TiO2	2.2	nan
10.1016/j.solmat.2005.07.002	Light scattering relies upon change in the refractive index between the active layer of TiO2 (effective refractive index 2.0 with the adsorbed dye and the electrolyte ) and the scattering layer cast on top of the active layer. Light scattering abilities of these scattering layers also depend on the relative sizes of the particles in the layers. In this paper we demonstrate the use of ZrO2 with re…	TiO2	2	nan
10.1016/j.solmat.2005.07.002	Light scattering relies upon change in the refractive index between the active layer of TiO2 (effective refractive index 2.0 with the adsorbed dye and the electrolyte ) and the scattering layer cast on top of the active layer. Light scattering abilities of these scattering layers also depend on the relative sizes of the particles in the layers. In this paper we demonstrate the use of ZrO2 with re…	ZrO2	2.1	nan
10.1016/S0925-4005(02)00324-6	A TiO2 film/K+ ion-exchanged glass composite OWG based on tapered velocity couplers was developed in our laboratory. Titanium dioxide film is very transparent, stable and has a high refractive index (2.3–2.5). This type of composite OWG is extremely sensitive to surface conditions because the intensity of the evanescent wave at the guiding film surface is very strong; it has been applied to a ref…	TiO2	2.3	nan
10.1016/S0925-4005(02)00324-6	It is clear that SOWG increases with nf. This means that the intensity of the electric field on the surface of the OWG becomes stronger when nf is large, making SOWG higher. Thin films with high refractive indexes deposited onto transparent substrates exhibit very high sensitivity, but they also usually show large losses of guided light, mainly because of surface roughness . Thus, high sensitivit…	TiO2	2.3	nan
10.1016/S0925-4005(02)00324-6	shows the composite OWG used in this experiment. The width of the TiO2 film (including the 2 mm long slopes) was about 9 mm. The TiO2 film prepared was likely amorphous, because it was formed at relatively low substrate temperatures. The refractive index of the TiO2 films measured 2.28–2.36 at thicknesses of 17, 19, 38 and 54 nm.	TiO2	2.3	nan
10.1016/S0925-4005(02)00324-6	where x is the distance from the surface towards the bulk, ns the refractive index of the glass substrate, ΔnTiO2 and ΔnBTB are the difference in refractive index between substrate and thin film, and Teff,TiO2 and Teff,BTB are the thicknesses of each OWG layer. We set the refractive index (TiO2: 2.30, BTB: 1.69, substrate: 1.51, K+: 1.518) and thickness of the TiO2 film at 10, 15, 18, 20 and 35 n…	TiO2	2.3	nan
10.1016/j.optlaseng.2016.10.011	To prove the feasibility of the proposed method, experiments are carried out using a phase plate made of BK7 glass (refractive index n=1.5168) as the specimen. The step height of the specimen is supplied by BRUKER Atomic Force Microscopy (AFM) and the result is about 580.22 nm, which provides an optical path difference (OPD) of 0.95π rad at λ=632.8 nm. Before the measurement of specimen, two inte…	BK7	1.5168	nan
10.1016/j.optlastec.2016.10.013	In recent years, nanocrystalline ZnO is widely studied in gas sensing applications due to significant physical properties . ZnO exhibits high chemical and thermal stabilities. The optical properties of ZnO have not been much explored for optical sensing applications and it has about 80% transparency in visible and UV regions with a refractive index of 1.901. In this study, therefore, ZnO is used …	ZnO	1.901	nan
10.1016/j.solmat.2006.06.008	TiO2-overcoated SnO2:F transparent conductive oxide films were prepared by atmospheric pressure chemical vapor deposition (APCVD) and an effect of TiO2 layer thickness on a-Si solar cell properties was investigated. The optical properties and the structure of the TiO2 films were evaluated by spectroscopic ellipsometry and X-ray difractometry. a-Si thin film solar cells were fabricated on the SnO2…	TiO2	2.4	nan
10.1016/S0378-7753(00)00428-6	to be compatible with our ellipsometer. A fused silica prism with a trapezoidal cross-section directed the incident probing light beam to the Li/polymer electrolyte interface, and then guided the light beam to the detector port after reflection from the electrode. The two inclined prism surfaces were carefully machined and finished so that their normals were exactly parallel (to within 0.5°) to t…	silica	1.46	nan
10.1016/j.fuel.2009.08.037	The size of the carbon particle in the boiler is relative big comparing with the detected wavelength 0.56 μm, whose diameter is in the range of 10–250 μm. The complex refractive index m of the carbon particle equal to 1.3–0.01i at 0.56 μm . The absorption efficiency factor of the carbon particle is calculated based on the Mie theory, as shown in	carbon	1.3	nan
10.1016/S0925-4005(03)00029-7	By using straight PCS sensing fibers coated in the detection region with thin layers of the commercially available polymer Cablelite 950-701 and excited by an inclined collimated beams, toluene dissolved in water in concentrations higher than 10 mg/l can be detected. This type of polymer has a suitable value of the refractive index of about 1.44 and exhibits hydrophobic nature necessary for tolue…	toluene	1.44	nan
10.1016/j.optlastec.2016.09.038	where d is the coated film thickness, nm is the refractive index of the coated material, and λ1&λ2 are the two adjacent dips in the interference spectrum. The refractive index of the coated ZnO has been assumed to be constant in the NIR range and equal to 1.92 at 1550 nm . The results also predicted the thickness of the thin film coated on the mirror to be of 13 μm. Wei et al. have discussed furt…	ZnO	1.92	nan
10.1016/j.solmat.2006.09.005	where n, N, αp, ε0, and ρ are refractive index, number of diploes per unit volume, polarizability of dipoles, permittivity of free space, and film density, respectively. Assuming a refractive index of 2.5 for bulk WO3, the relative film density ρ/ρ0 can be estimated as ∼0.80 for S1, S2, and 0.83 for S3 at λ=550 nm. The increased density in S3 samples could be attributed to the densification of fi…	WO3	2.5	nan
10.1016/j.solmat.2006.08.005	In the present study, ZnO thin films having a refractive index of approximately 2.0 for AR coatings were formed on spherical Si solar cells by chemical deposition from an aqueous solution of zinc nitrate and dimethylamineborane (DMAB). The fabrication method and resultant ZnO film properties are described. Furthermore, the effects of the ZnO film on the performance of the spherical Si solar cells…	ZnO	2	nan
10.1016/j.dyepig.2011.04.004	From the β and n2 values, the effective third-order NLO susceptibility χ(3) values of the title compounds can be calculated according to the equations: XI(3)=9×108ɛ0n02c2β/(4ωπ), XR(3)=cn02n2/(80π), X(3)=[(XI(3))2+(XR(3))2]1/2. The second hyperpolarizability γ′ of the compounds was obtained by γ′=X(3)/[N((n02+2)/3)4], where N is the density of molecules in the unit of number of molecules per cm3 …	CH3CN	1.53	nan
10.1016/j.solmat.2005.09.021	For a given Eg of the solar cell C1 the position of the intermediate level and the relaxation energy inside the UC were varied to give the maximum efficiency (this variation corresponds to the variation of the band-gap energies Eg,3 and Eg,4, respectively). The limiting efficiency of the UC-system also depends on the refractive index of the solar cell and of the UC-materials . We used a refractiv…	silicon	3.6	nan
10.1016/j.fuel.2011.04.019	It is known that the refractive index of oils increases with increasing triglyceride chain lengths and increasing degrees of unsaturation, which is described by the iodine index . This relation is observed when comparing jupati oil with sunflower and palm oils because jupati oil has refractive and iodine indices of 1.4630 and 75.06, respectively, while sunflower and palm oil have refractive indic…	iodine	1.4679	nan
10.1016/j.solener.2011.07.014	Rare earth complex EuTT is firstly synthesized by a procedure previously reported (). Then LSC employing EuTT is fabricated by dip coating of PMMA solution onto a piece K9 glass (100 × 100 × 3 mm3 and its refractive index n = 1.52) which is prepared by dissolving 10 wt% EuTT/PMMA into cyclopentanone. Thus LSC with 25 μm–thick film atop the glass was obtained. At last a piece of single silicon sol…	PMMA	1.52	nan
10.1016/j.measurement.2016.05.023	Fine Alumina powder product code A2320, average particle size 50 μm, which is equivalent to mesh size 70 with a purity of up to 99.9% metal basis an average density of 3.95 g/cm3, refractive index 1.768, melting point 2980 °C was supplied by Rankem Chemicals, Mumbai, India. PC having an average molecular weight (MW) 20,000 was procured from Sigma Aldrich, India and white PMMA powder was procured …	Alumina	1.768	nan
10.1016/j.colsurfb.2011.11.027	The ζ-potential measurements and flavonoid particle sizing measurements were carried out using a Nanoseries ZS instrument (Zetasizer Nano-ZS, Malvern Instruments, Worcestershire, UK). The instrument measures the direction and velocity of particles in an applied electrical field via phase analysis light scattering and laser Doppler velocimetry. The calculated electrophoretic mobility was automatic…	flavonoid	1.429	nan
10.1016/j.solmat.2004.11.012	A. Titanium Dioxide White. Titanium dioxide white (a) scatters strongly in most of the solar spectrum but absorbs strongly in the UV (below 400 nm). In most of the visible and infrared spectra there is little absorption. The inferred scattering coefficient S declines by two orders of magnitude between 400 and 2500 nm, which is typical behavior for scattering pigments. For generic TiO2 (rutile) we…	TiO2	2.7	nan
10.1016/j.solmat.2006.06.046	shows the schematic apparatus for the CBD method. The deposition process is simple; first, a water bath is warmed up at certain temperature, and then a glass beaker (growth bath) containing a chemical solution is soaked in the water bath, at the same time substrates are immersed in the beaker and a film deposition is performed for certain duration. Here, a CdS thin film is utilized as an AR coati…	CdS	2.6	nan
10.1016/j.mimet.2012.08.004	The results of this comparison revealed that no additional distortion or shrinkage of protozoa was observed in a modified technique when compared with the standard technique. The protozoa appeared more deeply stained; peripheral chromatin and karyosome of E. histolytica/dispar cyst and E. coli trophozoite, and remnant flagellum, axostil and parabasal body of G. intestinalis are clearly observed i…	Xylene	1.486	nan
10.1016/S0924-4247(01)00564-7	The second one uses microcavities made in a silicon substrate, which are filled with the scintillator . The problem of this approach is that CsI has a low refractive index (≈1.8) at 560 nm when compared with silicon (≈4). Only the light produced by the scintillator that reaches the silicon wall at low angles is reflected. The remainder light is absorbed by the silicon walls or transmitted to the …	CsI	1.8	nan
10.1016/j.matlet.2012.07.086	It should be noted that, the refractive index depends on the film deposition method since the mass density of materials and crystal orientations will affect the refractive index. According to Lorentz–Lorenz equation, refractive index increases with rising of the film density . The crystal structure of CaF2 is cubic formation. Measured refractive index of CaF2 thin films by Filmetrics F20 is 1.44 …	CaF2	1.44	nan
10.1016/j.jtice.2018.07.004	. The nD values were 1.62–1.67 and Abbe numbers were 32–43. Poly(MY-co-SO2) has a higher refractive index and Abbe's number than commercial polysulfone (nD = 1.63 and νD = 25) and polymyrcene. In previous reports, the researchers presented that the combination of –SO2– and –S– groups should be effective in increasing both the refractive index and Abbe's number .	polysulfone	1.63	nan
10.1016/j.solmat.2007.06.009	, where the etching time was 17 min. The reflectance is remarkably reduced by the texturization for all wavelength regions in . About a half of the remained reflectance is due to the residual specular surfaces as shown in , because the reflectance is reduced to about 10% at the wavelength of 600 nm by a measurement without an angle spacer (not shown). The incident light into the depressions will …	silicon	3.95	nan
10.1016/j.radmeas.2016.06.006	Poly (ethylene terephthalate) (PET) is available worldwide and has a broad range of applications. However, its basic properties as a scintillation material that is undoped with fluorescent guest molecules are not completely known. Here, we optically characterise undoped PET for use in radiation detection. Light absorption is primarily below 350 nm, with an emission maximum at 385 nm. An effective…	sodium	1.57	nan
10.1016/j.solmat.2008.03.005	Primary reflection can be reduced by refractive-index matching between adjacent layers. Therefore, a TiO2 layer can be employed since the refractive index of TiO2 is about 2.5 and thus between that of zinc oxide and silicon. It has already been shown experimentally that such a thin interlayer reduces reflection losses . The TiO2 thin-film deposition process has to be adjusted carefully to realize…	TiO2	2.5	nan
10.1016/j.polymdegradstab.2005.05.013	1,2,4 Trichlorobenzene (TCB), 99% of purity was provided by Accros Organics (Belgium). One hundred and twenty-five milligram per litre of butylated hydroxy toluene (BHT) provided by Sigma Aldrich (France) was added to stabilize it. TCB has a refractive index of 1.5524 at 25 °C.	TCB	1.5524	nan
10.1016/j.cap.2013.05.016	The sensor setup was fabricated by Renganathan et al. . It consists of a white light source (Model SL1, Stellar Net Inc., USA) with emission wavelengths from 100 to 2000 nm and a miniature fiber optic spectrometer (EPP-2000, Stellar Net Inc., USA) with spectral response from 100 to 1100 nm. The signal from the spectrometer is interfaced with a computer and the spectral graphs are recorded separat…	SnO2	1.945	nan
10.1016/j.carbpol.2012.11.058	. The refractive index of PPC is 1.46 and that of CAB is reported to be 1.47. Therefore, the nice transparency of the blends is attributed to the very close refractive index for the neat PPC and the neat CAB. Although the blends are phase separated, the good transparent CAB/PPC blends can be obtained. It is considered that the transparency is very important for the application of PPC/CAB blends a…	PPC	1.46	nan
10.1016/j.ejpb.2015.04.015	Particle size measurement of TA microparticles was conducted using a Malvern Mastersizer (Mastersizer 3000, Malvern Instruments, Worcestershire, UK) with the Hydro MV dispersion unit (Hydro MV, Malvern Instruments, Worcestershire, UK). TA was dispersed in ethanol and measured with a refractive index of 1.36 in triplicate.	ethanol	1.36	nan
10.1016/j.ijheatmasstransfer.2015.10.019	The tracer particles used are Fluoro-Max red particles (Fisher, Waltham, MA, USA) with a particle diameter of 0.8 μm. These polystyrene particles have a density of 1.05 g/cm3 and a refractive index of 1.59 for 589 nm wavelength light at 298 K. This particle size, used in conjunction with the aforementioned lens, yielded a depth of correlation of 27 μm .	polystyrene	1.59	nan
10.1016/j.cap.2013.06.025	Tellurite glasses have an advantages over other host glass due to their relative low-phonon energy (≈700 cm−1), high refractive index values (≈2.0), high dielectric constant, good corrosion resistance, large transmittance window in the visible and near infrared (≈360–6500 nm), high solubility of rare-earth (RE) ions, thermal and chemical stability . In addition, they posses relatively low transfo…	Tellurite	2	nan
10.1016/S0925-4005(03)00414-3	). In this case the descending part of the time response curve showing the effect of an increase of the toluene concentration in the cell (CTol.↑) and the ascending part showing the effect of the concentration decrease (CTol.↓) differ. The interaction of the xerogels with aqueous toluene solutions (e.g. of 20 ppm of toluene) can be characterized by a rapid decrease of the output power due to a co…	toluene	1.5	nan
10.1016/j.commatsci.2014.03.035	First principles calculations were performed for Ta3N5 compound using FP-LAPW within DFT. We have calculated electronic band structure, total and partial density of states, electronic charge density distribution and the dispersion of the optical properties for Ta3N5 as a visible light photocatalyst. Due to its specialty, mBJ presents better band gap value close to experimental result as compared …	Ta3N5	2.68	nan
10.1016/S0925-4005(03)00123-0	illustrates an intensity spectra shift with an increase in analyte concentration. As the concentration of the ethanol increases (the refractive indices of water and ethanol are approximately 1.33 and 1.38, respectively), the effective index of the “cladding” layer on the sampling arm increases from that of pure water. As the effective index of the sampling arm becomes closer to the effective inde…	ethanol	1.33	nan
10.1016/j.jqsrt.2004.08.022	An artificial skin has been made in this study to empirically examine the surface reflection and transmission at skin surface. The artificial skin is a thin plate (about 0.5 mm) made of polyurethane that has the refractive index of 1.49 close to that of human skin (1.45–1.55) in the visible wavelength region. This has a skin structure of cheek (a female, middle twenty) on one side. In this experi…	polyurethane	1.49	nan
10.1016/S0925-4005(03)00257-0	. The waveguide substrate is silicon (ns=3.85−j0.019 at the working wavelength of 632.8 nm). The second cladding is a Thermally grown silicon dioxide (SiO2) layer with a refractive index of 1.46 and a thickness of 2 μm (). The first cladding is a silicon nitride (Si3N4) layer with a thickness of 0.12 μm and a refractive index of 2.00 deposited by low pressure chemical vapour deposition (LPCVD) at…	SiO2	1.46	nan
10.1016/j.solmat.2008.02.029	Also due to the non-flatness of the film the MLP constructed from SilverluxTM is not suitable for obtaining images of the output irradiance pattern of the MLP. To obtain such images a solid MLP was constructed from PMMA and illuminated by the LED. The dimensions of the solid MLP was 132mm×40mm×40mm. To test the expression for the angular spread of the rays leaving the MLP the output of a solid ML…	PMMA	1.49	nan
10.1016/j.spmi.2016.02.037	where λ0 is the wavelength used for monitoring at normal incidence, d(t) is the thickness of film which would increase linearly versus time (t) for a constant growth rate. N = n – ik is the complex refractive index of materials (NGaN for GaN film and Ns for GaAs substrate). n and k are respectively the real part of the refractive index and the extinction coefficient of the different materials. Va…	GaAs	3.86	nan
10.1016/j.matchemphys.2005.01.042	Recently, high-frequency broad-band pass surface acoustic wave devices with delay line structures have been theoretically or experimentally demonstrated using multilayer systems containing c-oriented LiNbO3 thin films deposited onto silicon , diamond-coated silicon or sapphire substrates . If the use of higher-acoustic velocity substrates, such as Al2O3 or C-coated Si, can substantially increased…	LiNbO3	2.2	nan
10.1016/j.infrared.2018.07.001	-glucose has its inflection points at 1.43, 2.07, 2.55, 2.67, 2.94, 3.34, and 3.75 THz. These results are agreed with the previous data . These observed absorption features can be accounted for intermolecular vibrational modes of the samples, dependent on the degree of crystallinity. HDPE which is used as control sample and buffer of glucose pellet has a refractive index of 1.39 and its slope is …	glucose	1.39	nan
10.1016/j.solmat.2010.09.014	. The SiNx films using the higher NH3 flow rate have a low silicon content and hence a low, slightly wavelength dependent, refractive index of around 2. As the silicon content in the film increases, the refractive index increases and the wavelength dependence becomes more pronounced. The refractive index of the SiNx film with the largest silicon content approaches 3.2 eV at a photon energy of aro…	silicon	3.2	nan
10.1016/j.micromeso.2006.06.034	Inverse opal having mesoporous silica walls has been synthesized using close-packed polystyrene beads and octadecyltrimethylammonium chloride as a templates, and tetramethoxysilane as a silica precursor. The synthesized bimodal porous silica was characterized by XRD, N2 sorption, SEM and TEM. Hollow silica with inverted opaline structure had a macroporous diameter of 390 nm and a wall thickness o…	silica	1.05	nan
10.1016/j.micromeso.2006.06.034	Low density and low refractive index meso/macroporous silica having an inverted opaline structure has been successfully synthesized. The macroporous silica shells had a macropore diameter of 390 nm and a wall thickness of 30 nm. The N2 adsorption study of silica shells revealed a mesocopic structure having a mesopore size of 2.9 nm and a wall thickness of 1.8 nm. The refractive index of the hiera…	silica	1.44	nan
10.1016/j.commatsci.2014.06.045	shows the refractive index n(ω) and extinction coefficient k(ω) of two compounds. The static refractive index for SrZrN2 is 3.174 and that for SrHfN2 is 3.083. The origin of the peaks in ε2(ω) and k(ω) is the same. Other optical properties are presented in	SrZrN2	3.174	nan
10.1016/j.carbpol.2012.09.076	The LbL coatings topography was investigated on a scanning force microscope DI-3100 (Digital Instruments, Santa Barbara, USA) in the tapping mode. The thickness and refractive index of the polymer layers (in dry state on the surfaces of silicon wafers) were measured at λ = 633 nm and an angle of incidence of 70° with a null-ellipsometer in a polarizer compensator-sample analyzer (Multiscope, Optr…	SiO2	3.858	nan
10.1016/j.solmat.2006.02.031	Furthermore, reflectance was higher for a wavelength shorter than 0.4 μm and for a wavelength longer than 1.1 μm. In the case of a short wavelength, the refractive index of silicon is approximately 5.5. Consequently, R is as high as 0.48. In the case of long wavelength, light is transmitted through the silicon substrate; therefore, the reflection on the back surface is added to that on the surfac…	silicon	5.5	nan
10.1016/j.solmat.2006.02.031	shows a comparison between the simulation and experimental results obtained using the structure of the silicon substrate attached by a cover glass shown in . In this figure, good agreement is also observed between the experimental and simulation results. R ranged from 0.2 to 0.4; the values are comparatively lower than those in the case without glass. This is attributable to the lower R between t…	silicon	1.5	nan
10.1016/S0022-2313(01)00371-4	. The Bragg mirrors consist of seven λres/4 layers of alternatively high and low refractive index, ZnS (nH=2.3) and cryolite (nL=1.35), deposited by electron beam-assisted physical vapor deposition. The central spacer is a λres LiF film deposited by thermal evaporation which has been irradiated after the growth over 1.5×1 mm2 areas by electron beams in order to create F2 defects. We have selected…	ZnS	2.3	nan
10.1016/j.infrared.2017.07.021	where l = 30 mm is the crystal length, d = 5 mm is interelectrode gap, λ is the laser wavelength, and n is the refractive index of the crystal. The refractive index of CdTe crystal is equal to 2.68 at the wavelength of 6 μm . Neglecting dispersion in the crystal, our calculation demonstrates that the half-wave voltage increases from 6.2 to 7.5 kV in the wavelength range from 5 to 6 μm (	CdTe	2.68	nan
10.1529/biophysj.106.097071	. The image in represents a 645 × 430 μm spatial map of the ellipsometric angle Δ of a photochemically patterned DMPC bilayer on a silicon substrate . A corresponding thickness map derived using a refractive index of 1.44 is also shown (). Note that patterning, although not required for absolute determination of ellipsometric film thicknesses, alleviates the need for independent substrate charact…	DMPC	1.44	nan
10.1529/biophysj.106.097071	Significant quantitative topographic information can also be obtained by calculating bilayer ellipsometric thickness from the spatially resolved Δ information in . The resulting thickness map derived using a single composite refractive index of 1.50 for the entire lipid phase is shown in . We note that the use of a single refractive index of 1.50, approximating the optical properties of the gel-p…	GalCer	1.5	nan
10.1016/j.expthermflusci.2018.02.036	shows a schematic representation of the test section which, in its original configuration, consisted of three flush-connected sections manufactured in Plexiglas with a total length of 100D. Water kept at 20 °C±0.1°C was used as the working fluid for the hot-film measurements. The large difference in the refractive indices of water (n=1.33) and Plexiglas (n=1.49) obstructs PIV measurements close t…	FEP	1.34	nan
10.1016/j.enconman.2015.02.043	The bottom-mounted LSCs were prepared by attaching commercial monocrystalline silicon solar cell (Trina Solar Co., Ltd., with dimension of 78 mm × 7 mm) to the bottom of the plates with ultraviolet (UV) adhesives (XSSS Optical adhesive UV-3129, with refractive index of 1.49). For comparison purpose, the conventional LSC with edge-mounted PV cells was also prepared by attaching four pieces of same…	silicon	1.49	nan
10.1016/S0921-5107(02)00436-1	Only two values of refractive indices have been reported for ZnSiP2: n=3.31 at 600 nm and n=3.06 at 900 nm. The direct energy gap in this compound was calculated at 2.98 eV, and modulated reflectance spectra on ZnSiP2 show the first direct transition occurs at 2.97 eV followed by another strong transition at 3.06 eV. These values correspond to electronic band transitions (Γ4, Γ5)→Γ1, respectively…	ZnSiP2	3.31	nan
10.1016/j.solmat.2010.05.023	In summary, mild solvothermal treatments on the organically modified TiO2 system resulted in the precise control of the particle size and crystallinity without significant agglomeration of the nanoparticles. The spin-coated TiO2 film showed the refractive index as high as 1.91 without thermal treatment. The non-aggregated TiO2 nanoparticles were successfully infiltrated into colloidal crystal tem…	TiO2	1.91	nan
10.1016/j.carbon.2015.10.063	From Eq. and the Fresnel equations, it can be calculated that the Brewster angle of the quartz substrate (refractive index 1.955, non-absorbing ) is approximate 63°. It can explain the dramatic decline of the pulse 1 from quartz reference as shown in . From Eq. , the diversity of pulses 2 from graphene interface can be attributed to the changes of the sheet conductivity (as shown in Eq. ), and th…	quartz	1.955	nan
10.1016/j.carbon.2015.10.063	From the view point of applications, there are many external treatment method to reduce the optimal layer number, taking the advantage of tunable Fermi energy and carrier density of graphene. For example, thermal annealing , chemical doping , electrical gating , and optical doping , and so on. Thermal annealing, which is used in this work, has reduced the doping degree of graphene and led to a Fe…	silicon	3.42	nan
10.1016/j.aquatox.2009.02.014	The growth of the diatom community was followed by live cell density assessment based on the score of cells with chloroplasts determined with a Nageotte counting chamber. Following the French standard for the determination of the Diatom Biological Index (DBI) (AFNOR NF T90-354) samples were treated with hydrogen peroxide [CAS No.: 7722-84-1] to digest organic cell content and subsequently centrif…	toluene	1.74	nan
10.1016/S0921-5107(02)00198-8	The values for n and k reported in this paper compare well with other results reported in literature for titanium dioxide thin films obtained not only by the same technique , but by other methods: plasma-induced chemical vapor deposition , sol-gel method , ion-assisted deposition using a gridless end-Hall ion source , etc. So, using a sol-gel method, Gartner et al. report values for refractive in…	TiO2	2.146	nan
10.1016/j.optlastec.2017.05.009	Using the analytical field model, we present results on near-field (NF) and the far-field (FF) distribution as well as its evolution from near-to-far-field of the mode radiating out from the end-facet of MOF with square-lattice of circular air-holes. The light is coupled in undoped silica core with refractive index of 1.45, created by a single “missing’’ air-hole. Our model is equipped well to ta…	silica	1.45	nan
10.1529/biophysj.107.122747	SPR spectroscopy was performed in a setup using the Kretschmann configuration with a measuring cell designed for use of SPR in combination with electrochemistry. The glass slide (LaSFN9 from Hellma Optik, Jena, Germany, refractive index n = 1.85 at λ = 633 nm) was optically matched to the base of a 90° glass prism (LaSFN9). Monochromatic light from a He-Ne laser (Uniphase, San Jose, CA; λ = 632.8…	LaSFN9	1.85	nan
10.1016/j.vacuum.2013.03.015	The influence of the deposition parameters on the mechanical properties of the deposited coatings was determined by means of an FT-IR Bio-Rad FTS 175 C spectrophotometer (Germany) equipped with an IRS microscope unit (with a silicon crystal with a refractive index of 3.736 and an angle of incidence plane refraction θ = 45°) (Harrick Scientific, USA). The samples were scanned 32 times in the wave …	silicon	3.736	nan
10.1016/j.polymer.2016.04.026	A Bruker Vertex 70 FTIR spectrometer equipped with an ATR (Attenuated Total Reflectance) accessory (ZnSe crystal, 45° angle of incidence and refractive index of 2.4) was employed for ATR-FTIR analysis of the skin layers of the membranes to investigate the presence of functional groups on their skin surfaces. The membranes' skin surfaces were kept faced down onto the ATR crystal element and a ligh…	ZnSe	2.4	nan
10.1016/j.cherd.2014.08.008	The solids employed were poly(methyl methacrylate) (PMMA) particles of density, ρs = 1300 kg m−3 and Sauter Mean diameters 18.0 μm, 75.3 μm and 195.5 μm (hereinafter referred to as d18.0, d75.3 and d195.5, respectively), while the liquid was tap water (ρl = 1000 kg m−3). The Sauter Mean diameter of the PMMA particles (Refractive Index 1.49) is measured with a Malvern Mastersizer (Hydro MU 2000). …	PMMA	1.49	nan
10.1016/j.dyepig.2012.07.007	and (supplementary data) respectively. The strong nonlinear refractions were exhibited for dyes. The valley-peak shape presented a positive nonlinear refraction for the samples, which indicated a self-focusing behavior. The nonlinear refractive data can be obtained from the ratio of the closed aperture transmittance divided the open aperture transmittance. The effective third-order nonlinear refr…	DMF	1.4305	nan
10.1016/j.optlastec.2017.01.003	. The functional device comprises a single anisotropic metasurface described by a patterned Ag film on a semi-infinite thick SiO2 (glass) substrate with a refractive index of 1.44. The metasurface is consisted of a subwavelength broken rectangular annulus (BRA) arrays, in which four corners of a regular rectangular annulus are eliminated. The period of the array is P, thickness of Ag film is H. T…	SiO2	1.44	nan
10.1016/j.solmat.2006.09.001	The conducting glass was purchased from Nippon Sheet Glass, Japan. shows a six-phase configuration, air/glass substrate/SiO2/F-SnO2/homogeneous TiO2 nanoporous layer/air, of the system. The refractive index for the glass substrate and SiO2 are 1.524 and 1.460, respectively. The extinction coefficients for these layers are assumed to be zero at >350 nm. The refractive indices and the extinction co…	SiO2	1.524	nan
10.1016/S0001-8686(01)00081-1	All phases in a are dielectrics with refractive indices — real numbers. The refractive index of the aqueous phase is n2=1.331. It is convenient to introduce the notations β=2πn2h/λ and γ=2πn3dSiC/λ. Here h is the aqueous solution film thickness, dSiC is the thickness of the silicon carbide layer (equal to 300 nm) and 2π/λ is the wave number. The index of refraction of SiC is n3=2.697 . The refrac…	silicon	3.87	nan
10.1016/j.bpj.2009.11.043	As shown in , there was a point during protein microdroplet dissolution into the alcohol medium during which the refractive indices of the two liquids matched and the microdroplet became optically invisible. Lys concentration was calculated based on volume throughout the whole experiment, but this point provided a way to accurately and independently measure the concentration at a point close to s…	decanol	1.4326	nan
10.1016/j.carbon.2015.12.010	where m is the mode number of cavity-photon modes, nc and dc are refractive index and thickness of resonator layer, respectively, and λc is the central wavelength where the reflectivity occurs. Inserting the central wavelength λc = 375 nm (UV FX emission), the refractive index of ZnO (n ≈ 2.45) at UV range and mode number m = 2 into the equation, we calculated the cavity thickness to be about 153…	ZnO	2.45	nan
10.1016/S0921-5107(02)00599-8	The refractive index of the films deposited at ambient and at higher substrate temperatures were estimated at 546 nm using ellipsometer. The refractive index of SiO2 films deposited at ambient temperature was 1.45. As the substrate temperature was increased, the refractive index increased to 1.46, 1.475 and 1.480 for the films deposited at substrate temperatures 200, 300 and 400 °C, respectively.…	SiO2	1.45	nan
10.1016/j.solmat.2010.04.015	In terms of Eq. , the matched refraction index for ITO thin film is n=1.85 for the refractive index of silicon substrate with ns=3.42. Thus, the prime effect of intensified transmission and lessened reflection can be obtained for the wavelength of solar spectrum near 480 nm, when the thickness of the ITO film is about 65 nm. The diminished reflection of ITO (refraction index is 1.8–1.9) on textur…	silicon	3.42	nan
10.1016/S0001-8686(01)00077-X	. Again we have no adjustable parameter (for the calculation of Aeff the refractive index of toluene was 1.4969). In spite of the much smaller interfacial tension and van der Waals attraction in comparison with the ones for foam systems (), the calculated critical thickness describes, again very well, all experimental data. The obtained stability thicknesses of bounded waves and the transitional …	toluene	1.4969	nan
10.1016/S0927-7765(99)00046-6	). For the ABDMS- and for the SA-layer, a density of 1.15 g cm−3 was estimated assuming the same refractive index as the silica layer (1.466). The molar surface loading of 2.6 pmol mm−2 corresponds to a surface coverage of about 1012 ABDMS molecules mm−2. This figure is in good agreement with results from measurements using fluorescamine for determination of the amine group surface density (data …	silica	1.466	nan
10.1016/S0925-3467(99)00029-4	Opals are ordered arrangements of silica nanoparticles. As such they can be viewed as photonic crystals. Spheres of silica with a refractive index of 1.45 immersed in air constitute a periodic system with a rather low index contrast. They occur in nature and are appreciated as gems. The colours they show are the consequence of multiple Bragg reflections in different planes and can be compared to …	silica	1.45	nan
10.1016/j.optlastec.2017.03.037	shows the non-duplicated crazed microinterferogram of the drawn polypropylene fibre with draw ratio 2.3 immersed in a liquid of refractive index = 1.492, at temperature 23 °C. The craze density in the surface layers of this pattern was calculated using the modified (MIAS) and it was found to be 40%.	polypropylene	1.492	nan
10.1016/j.ijheatmasstransfer.2016.02.090	where the refractive indices of the air, na, and the quartz glass with a wavelength of 3.39 μm, ng, are 1.00 and 1.41, respectively. nl is the liquid refractive index for a wavelength of 3.39 μm; for water, nl = nw = 1.42 (Dorsey ), and for ethanol, nl = nE = 1.34 (calculated by Kedenburg et al. ). The influence of the optical refraction in water was examined because the refraction in water is mo…	quartz	3.39	nan
10.1016/j.saa.2012.02.093	For As2S3 film and bulk glass, linear refractive index is 2.40 and 2.45, respectively . At 532 nm the numerical value of third order nonlinear susceptibility (χ3) for As2S3 film is 2.8 × 10−15 esu and for bulk glass is 2.3 × 10−18 esu. As chalcogenide As2S3 thin film possesses greater magnitude of nonlinear parameters as compared to As2S3 glass therefore, it is better candidate for optical device…	As2S3	2.4	nan
10.1016/j.ijbiomac.2017.03.031	Granule size measurement was carried out using a Malvern Mastersizer 2000 laser-diffraction analyzer (Version 5.22, Malvern, UK) using a 1000 mL flow-through reservoir. Each sample was added to the reservoir and fully dispersed in anhydrous ethanol until an obscuration value of between 12% and 17% was achieved. The refractive index of the starch samples and the dispersing reagent ethanol was 1.54…	ethanol	1.54	nan
10.1016/j.optlastec.2017.07.050	The optical components used in this study were right angle prims hot pressed from DURAN® borosilicate glass with high chemical resistance. In the spectral range from about 310–2200 nm the absorption of DURAN® glassware and consumer glass is negligibly low with refractive index 1.473 (λ=587.6nm). In untreated state it is clear and colourless. The approximate composition (in wt.%) of the glassy DUR…	DURAN	1.473	nan
10.1016/j.carbon.2015.06.018	where the subscript “x” designates the C-dots, the subscript “std” designates quinine sulfate, “QY” stands for the quantum yield, “I” stands for the integrated PL intensity, “A” stands for the absorbance, and “η” stands for the refractive index of the solvent. Quinine sulfate (QY: 54.6%) was dissolved in 0.1 M H2SO4 (refractive index: 1.33) and the C-dots were dissolved in water (refractive index…	H2SO4	1.33	nan
10.1016/j.bioelechem.2012.06.001	The analysis and modeling of the obtained ellipsometric parameters Ψ and Δ within the spectral range: 400 nm to 800 nm with use of SpectraRay 2 Program (Sentech Instruments GmbH, Germany), allowed us to obtain the DMPC monolayer thickness equal to 2.3 nm ± 0.1 nm (refractive index for DMPC monolayer was set to 1.561) which is in excellent agreement with the literature data .	DMPC	1.561	nan
10.1016/j.solmat.2010.02.031	Despite of the potential advantages of bringing together anti-reflection and photocatalytic self-cleaning (SC) capacity, reported developments are scarce. Z. Liu et al. reported a photoactive anti-reflection coating prepared from commercial colloidal solutions of TiO2 and SiO2 nanoparticles . Besides the latter, a multilayer AR/SC coating has been developed by means of pulse magnetron sputtering …	TiO2	2.5	nan
10.1016/j.solmat.2010.02.031	The use of the organic template in the preparative stage, has led to a noticeably reduction of refractive index of the TiO2 coatings (2.33 and 1.57 at 590 nm for DSC-4 and PSC-4, respectively). Such reduction of the refraction index represents the key that permits to build a TiO2 interference mono-layer, which improves the transmittance of the substrate over a wide range of the visible spectrum. …	TiO2	2.33	nan
10.1016/j.geomorph.2007.09.007	Sedimentological analyses were conducted in the Laboratoire de Géographie Physique de Meudon (UMR 8591 — Centre National de la Recherche Scientifique, France). Grain-size analyses were also conducted at 5 cm intervals. The samples were mixed with a dispersing agent (0.5% of sodium hexametaphosphate) and left in deionised water for two hours to disperse the clay particles, and then exposed to ultr…	kaolinite	1.56	nan
10.1016/j.infrared.2019.03.021	where d is the thickness of the sample; Aω is the amplitude ratio of the Fourier transforms of the power transmission of the solution sample Is and the reference (the blank sample cell) Iref; nq=1.95 is the refractive index of quartz . And nω is the refractive index of the sample, determining how much the path of the THz beam is bent or refracted when entering a material, can be obtained by	quartz	1.95	nan
10.1016/j.solmat.2011.09.052	Silicon oxynitride (SiON) is being increasingly used for antireflection coatings and passivation layers to improve the efficiency of solar cells. Recent research has shown that multi-layered antireflection coatings using SiON and silicon nitride (SiN) give better transmission coefficients than single layered silicon nitride, therefore increasing the penetration of photons into the solar cell . Si…	SiO2	1.46	nan
10.1016/j.solmat.2011.09.052	Silicon oxynitride (SiON) is being increasingly used for antireflection coatings and passivation layers to improve the efficiency of solar cells. Recent research has shown that multi-layered antireflection coatings using SiON and silicon nitride (SiN) give better transmission coefficients than single layered silicon nitride, therefore increasing the penetration of photons into the solar cell . Si…	SiON	2.7	nan
10.1016/j.micromeso.2006.09.038	The titania of the realized skeleton structures is anatase, which has a refractive index of 2.5 in its dense form . In addition, the titania cylinders are porous, which will lower the effective refractive index. Because of these two reasons, the refractive index is not high enough to achieve a full band gap. In this paper, we investigate the porosity of the synthesized titania skeletons in detail…	titania	2.5	nan
10.1016/j.carbpol.2013.08.036	The median particle size of CaCO3 and SrCO3 were determined using a particle size analyzer, Mastersizer S, from Malvern Instruments. The particles were dispersed in isopropanol (refractive index: 1.39) and treated with ultrasound for 3 × 15 s to disrupt agglomerations. The average value ± standard error (SE) from the median values of 9 runs from 3 separate sample additions is reported. Refractive…	isopropanol	1.39	nan
10.1016/j.diamond.2003.12.003	The tips from both sides of each optical fibre were cut off. OF was placed in a special holder ensuring system's balance during measurements. The middle section of each OF was covered by a container allowing to fill it with some liquid (H2O, refractive index n=1.32). One end of the OF was supplied by a laser diode (λ=670 nm) whose amplitude was modulated with 1 MHz frequency. The other tip of the…	H2O	1.32	nan
10.1016/j.polymdegradstab.2011.09.023	FT-IR spectra of aged and unaged XLPE films were obtained by an Avatar 330 (Thermo-Nicolet) instrument with a resolution of 4 cm−1 in transmission and in ATR (Attenuated Total Reflection) mode. In ATR mode a crystal of ZnSe (refractive index 2.4 at 1700 cm−1) and a minimum or 256 scans were used in order to obtain a high signal-to-noise ratio. IR spectra were recorded on samples derived by the co…	ZnSe	2.4	nan
10.1016/j.solmat.2012.02.009	. The Ag film used for the cell has a thickness of 23 nm. The SiO2 passivating layer was thinned to be 40 nm, as a compromise between the coupling and scattering behaviour of the Ag surface plasmons and the surface passivation provided by the SiO2 layer. The plasmon resonance is sensitive to the surrounding medium and is red-shifted to longer wavelengths with increased effective refractive index …	ZnS	2.2	nan
10.1016/j.vacuum.2013.07.015	Compared to silicon substrate with a refractive index of 3.43 at 3.8 μm, zinc sulfide (ZnS) has a smaller refractive index of 2.25 at 3.8 μm, which means that a coated film material with a refractive index nf ≈ 1.5 at 3.8 μm would be just right to realize a perfect antireflection effect on ZnS, according to the following formula :	silicon	3.43	nan
10.1016/j.vacuum.2013.07.015	Compared to silicon substrate with a refractive index of 3.43 at 3.8 μm, zinc sulfide (ZnS) has a smaller refractive index of 2.25 at 3.8 μm, which means that a coated film material with a refractive index nf ≈ 1.5 at 3.8 μm would be just right to realize a perfect antireflection effect on ZnS, according to the following formula :	ZnS	2.25	nan
10.1016/j.orgel.2012.04.017	pHEMA (75 wt.%; 50 mg/mL), 8OH-POSS (25 wt.%; 16,7 mg/mL), and dye (10 mM with respect to the polymer) were added to ethanol and stirred for 24 h to fully solve dye and polymer. Increasing the amount of 8OH-POSS above 25% in weight resulted in the excess of 8OH-POSS being exuded from the sample. Films 1 m thick were obtained by spin coating (1000 rpm, 30 s) the polymer solution onto quartz substr…	quartz	1.456	nan
10.1016/j.solmat.2012.02.020	shows the optical constants of the deposited Al2O3 and AZO thin films measured by spectroscopic ellipsometry. In the measurement of Al2O3 thin film, a standard Cauchy relationship was used . In addition, the Tauc–Lorentz model has been employed to model the AZO film. Recently, this model has been applied to dielectric function modeling of transparent conductive oxide . The refractive indices of t…	Al2O3	1.67	nan
10.1016/j.carbpol.2013.10.103	Ellipsometry measurements of RChitin and chitin NC films were conducted at multiple-angles-of-incidence (60–80°, 1° steps) using a He:Ne laser at a constant wavelength of 632.8 nm (Picometer Ellipsometer, Beaglehole Instruments). The thicknesses of the films were deduced from modeling with TFCompanion software (Semiconsoft) with an assumption of a refractive index of 1.51 for both RChitin and chi…	chitin	1.51	nan
10.1016/j.jphotobiol.2010.12.005	Two methods were used to determine the UV–visible transmission properties of the sporopollenin exine shells. For both methods, the overall light transmission is determined by a combination of light absorption, reflection and scattering processes. Light reflection and scattering is proportional to the square of the difference in refractive index (RI) of the exine and surrounding medium and so is s…	glycerol	1.475	nan
10.1016/j.bios.2017.07.051	SFS400/440B Superguide G UV–vis silica fibers (Fiberguide Industries, Stirling, USA) were used for all experiments. The fibers had an original numerical aperture (NA) of 0.22, a core diameter of 400 μm (refractive index of 1.457 at 633 nm) and a surrounding silica cladding with a width of 40 μm (refractive index of 1.44 at 633 nm), in addition to a 150-μm-thick silicon buffer and a 210-μm-thick b…	silica	1.44	nan
10.1016/j.jtice.2018.11.001	This experimental work reports refractive index, extinction coefficients, and dielectric functions at different incident angles in visible range for the first time. The refractive index of CsPbI3 thin film is 2.46 at 435 nm with this result implies that Cs based lead halide solar cells may be, ideal antireflection coating for many tandem solar cells. Thus lower refractive index of CsPbI3 inorgani…	CsPbI3	2.46	nan
10.1016/j.optlastec.2017.08.019	where p is the self-image number, nNCF and DNCF are the effective RI and diameter of the fundamental mode of the NCF, respectively. From the above equation, it is clearly seen that the peak wavelength of the BPF is determined by the three parameters LN, nNCF and DNCF. For a SNS structure with given NCF, the peak wavelength response of the BPF could be modified by changing the LN. The NCF (NCF125,…	NCF125	1.44	nan
10.1016/j.mee.2013.01.065	In this work, the long-throw sputtering technique was used for depositing thin films with good conductivity and a high refractive index . The refractive index spectra are shown in (c). It can be seen that a small increase of effective refractive index occurred (ranging from 1.82 up to 2.0) due to an increase of the annealing temperature. Daniela et al. reported that the refractive index of RF-spu…	ITO	1.78	nan
